# Supplementary material for: Associations between pre-pregnancy BMI, gestational weight gain, and prenatal diet quality in a national sample
Source: PLoS One. 2019 Oct 18;14(10):e0224034. doi: 10.1371/journal.pone.0224034 (PMC6799919; doi:10.1371/journal.pone.0224034)
Supplement: S1 Dataset — (CSV) [file pone.0224034.s001.csv]

DHQgroup. Sample group	cleaned_age: Adjusted Age	race: Mother�s race	race_eth: Mother's race/ethnicity	PIRLEVEL: Income (% of poverty)	education: Mother�s education	BMI: Pre-pregnancy BMI	DHP2: Orange/grapefruit juice frequency	DHP3: Other 100% fruit juice/juice mixtures frequency	DHP4: Other fruit drinks frequency	DHP6: Meal replacement/energy/high-protein beverages frequency	DHP7: Soft drinks/soda/pop frequency	DHP13: Applesauce frequency	DHP14: Apples frequency	DHP15: Pears frequency	DHP16: Bananas frequency	DHP17: Dried fruit frequency	DHP18: Peaches/nectarines/plums frequency	DHP19: Grapes frequency	DHP20: Cantaloupe frequency	DHP21: melon other than cantaloupe frequency	DHP22: Strawberries frequency	DHP23: Oranges/tangerines/tangelos frequency	DHP24: Grapefruit frequency	DHP25: Other kinds of fruit frequency	DHP66: Roast beef/steak in sandwiches frequency	DHP67: Turkey/chicken cold cuts frequency	DHP68: Luncheon/deli-style ham frequency	DHP69: Other cold cuts or luncheon meats frequency	DHP72: Beef hamburgers/cheeseburgers frequency	DHP73: Ground beef in mixtures frequency	DHP74: Hot dogs/frankfurters frequency	DHP75: Beef mixtures frequency	DHP76: Roast beef/pot roast frequency	DHP77: Steak (beef) frequency	DHP78: Pork/beef spareribs frequency	DHP81: Baked/broiled/roasted/stewed/fried chicken frequency	DHP82: Baked ham/ham steak frequency	DHP83: Pork frequency	DHP85: Liver/liverwurst frequency	DHP86: Bacon frequency	DHP87: Sausage frequency	DHP112: Fruit crisp/cobbler/strudel frequency	DHP113: Pie frequency	DHP136: Vegetarian diet	DHP138: Took multivitamins	DHP139: Prenatal vitamins frequency	DHP112a: Fruit crisp/cobbler/strudel amount	DHP113a: Pie amount	DHP113b: Fruit pie frequency
3. prenatal and postnatal	33	2: Black	2: Black	0.23	3: 1-3 years high school	42.09	f 5-6 times per week	f 5-6 times per week	h 2-3 times per day	a never	c 2-3 times per month	a never	e 2-3 times per month	a never	e 2-3 times per month	a never	g 2 times per week	h 3-4 times per week	e 2-3 times per month	e 2-3 times per month	e 2-3 times per month	e 2-3 times per month	e 2-3 times per month	a never	a never	g 2 times per week	a never	a never	e 2-3 times per month	e 2-3 times per month	e 2-3 times per month	d 1 time per month	e 2-3 times per month	e 2-3 times per month	a never	g 2 times per week	a never	a never	d 1 time per month	i 5-6 times per week	a never	a never	a never	a no	b yes	f every day
3. prenatal and postnatal	30	1: White	1: White	3.53	5: 1-3 years college	36.61	a never	a never	a never	a never	e 3-4 times per week	a never	g 2 times per week	a never	g 2 times per week	a never	a never	e 2-3 times per month	a never	a never	a never	d 1 time per month	a never	a never	a never	g 2 times per week	a never	a never	h 3-4 times per week	e 2-3 times per month	e 2-3 times per month	a never	a never	a never	a never	a never	a never	a never	a never	d 1 time per month	a never	a never	a never	a no	b yes	f every day
3. prenatal and postnatal	31	1: White	1: White	1.88	6: College graduate	42.87	b 1 time per month	d 1-2 times per week	a never	a never		e 2-3 times per month	h 3-4 times per week	a never	e 2-3 times per month	a never	a never	k 2 or more times per day	f 1 time per week	j 1 time per day	e 2-3 times per month	j 1 time per day	a never	j 1 time per day	a never	a never	a never	a never	f 1 time per week	e 2-3 times per month	f 1 time per week	a never	a never	e 2-3 times per month	a never	f 1 time per week	a never	f 1 time per week	a never	e 2-3 times per month	h 3-4 times per week	a never	a never	a no	b yes	f every day
3. prenatal and postnatal	31	1: White	1: White	5.94	6: College graduate	23.78	c 2-3 times per month	e 3-4 times per week	a never	a never	c 2-3 times per month	i 5-6 times per week	e 2-3 times per month	a never	g 2 times per week	e 2-3 times per month	a never	e 2-3 times per month	a never	g 2 times per week	a never	a never	e 2-3 times per month	e 2-3 times per month	e 2-3 times per month	a never	d 1 time per month	e 2-3 times per month	d 1 time per month	e 2-3 times per month	a never	d 1 time per month	e 2-3 times per month	a never	a never	e 2-3 times per month	a never	a never	a never	e 2-3 times per month	a never	a never	a never	a no	b yes	e 4-6 days per week
3. prenatal and postnatal	30	1: White	1: White	5.63	5: 1-3 years college	26.63	a never	d 1-2 times per week	e 3-4 times per week	a never	e 3-4 times per week	a never	h 3-4 times per week	g 2 times per week	g 2 times per week	a never	f 1 time per week	d 1 time per month	a never	i 5-6 times per week	g 2 times per week	f 1 time per week	a never	j 1 time per day	a never	d 1 time per month	a never	e 2-3 times per month	e 2-3 times per month	a never	d 1 time per month	a never	a never	e 2-3 times per month	a never	g 2 times per week	a never	a never	a never	a never	a never	d 1 time per month	d 1 time per month	a no	b yes	f every day	b medium	a small	a almost never or never
1. prenatal only	27	1: White	1: White	1.11	4: High school graduate	31.93	e 3-4 times per week	g 1 time per day	c 2-3 times per month	a never	h 2-3 times per day	e 2-3 times per month	h 3-4 times per week	e 2-3 times per month	g 2 times per week	a never	e 2-3 times per month	e 2-3 times per month	d 1 time per month	d 1 time per month	d 1 time per month	d 1 time per month	a never	e 2-3 times per month	d 1 time per month	e 2-3 times per month	g 2 times per week	h 3-4 times per week	e 2-3 times per month	d 1 time per month	e 2-3 times per month	d 1 time per month	d 1 time per month	g 2 times per week	d 1 time per month	d 1 time per month	d 1 time per month	d 1 time per month	a never	d 1 time per month	e 2-3 times per month	a never	d 1 time per month	a no	b yes	f every day		b medium	e almost always or always
3. prenatal and postnatal	38	2: Black	2: Black	2.01	6: College graduate	25.75	g 1 time per day	c 2-3 times per month	a never	a never	e 3-4 times per week	a never	a never	a never	e 2-3 times per month	d 1 time per month	f 1 time per week	d 1 time per month	a never	a never	a never	a never	a never	a never	a never	a never	a never	d 1 time per month	f 1 time per week	e 2-3 times per month	d 1 time per month	d 1 time per month	d 1 time per month	d 1 time per month	e 2-3 times per month	h 3-4 times per week	d 1 time per month	g 2 times per week	d 1 time per month	f 1 time per week	e 2-3 times per month	a never	a never	a no	b yes	f every day
3. prenatal and postnatal	42	1: White	1: White	1.12	4: High school graduate	22.67	c 2-3 times per month	c 2-3 times per month	a never	a never	d 1-2 times per week	a never	a never	a never	e 2-3 times per month	a never	h 3-4 times per week	e 2-3 times per month	e 2-3 times per month	e 2-3 times per month	e 2-3 times per month	a never	a never	a never	a never	a never	d 1 time per month	e 2-3 times per month	f 1 time per week	f 1 time per week	e 2-3 times per month	e 2-3 times per month	e 2-3 times per month	f 1 time per week	a never	d 1 time per month	a never	d 1 time per month	d 1 time per month	e 2-3 times per month	d 1 time per month	a never	d 1 time per month	a no	b yes	f every day		a small	a almost never or never
1. prenatal only	27	2: Black	2: Black	2.19	6: College graduate	21.63	f 5-6 times per week	h 2-3 times per day	g 1 time per day	a never	a never	g 2 times per week	a never	a never	g 2 times per week	f 1 time per week	e 2-3 times per month	f 1 time per week	a never	a never	a never	a never	a never	a never	a never	g 2 times per week	a never	a never	a never	i 5-6 times per week	a never	a never	a never	a never	d 1 time per month	f 1 time per week	a never	a never	e 2-3 times per month	a never	a never	a never	a never	a no	b yes	f every day
3. prenatal and postnatal	26	1: White	1: White	3.38	6: College graduate	19.14	d 1-2 times per week	e 3-4 times per week	d 1-2 times per week	a never	e 3-4 times per week	f 1 time per week	f 1 time per week	e 2-3 times per month	g 2 times per week	e 2-3 times per month	h 3-4 times per week	h 3-4 times per week	e 2-3 times per month	e 2-3 times per month	e 2-3 times per month	d 1 time per month	a never	d 1 time per month	e 2-3 times per month	e 2-3 times per month	e 2-3 times per month	a never	f 1 time per week	g 2 times per week	a never	f 1 time per week	e 2-3 times per month	d 1 time per month	a never	g 2 times per week	e 2-3 times per month	e 2-3 times per month	a never	a never	a never	a never	a never	a no	b yes	f every day
3. prenatal and postnatal	29	4: Other	3: Hispanic	1.56	3: 1-3 years high school	18.55	d 1-2 times per week	i 4-5 times per day	c 2-3 times per month	a never	c 2-3 times per month	e 2-3 times per month	e 2-3 times per month	e 2-3 times per month	f 1 time per week	a never	g 2 times per week	d 1 time per month	a never	k 2 or more times per day	e 2-3 times per month	a never	a never	f 1 time per week	a never	f 1 time per week	f 1 time per week	a never	d 1 time per month	a never	e 2-3 times per month	e 2-3 times per month	a never	e 2-3 times per month	d 1 time per month	a never	a never	a never	a never	a never	a never	a never	a never	a no	b yes	f every day
3. prenatal and postnatal	32	1: White	1: White	2.13	6: College graduate	42.61	b 1 time per month	a never	a never	a never	g 1 time per day	a never	d 1 time per month	a never	a never	a never	d 1 time per month	g 2 times per week	a never	e 2-3 times per month	a never	a never	a never	i 5-6 times per week	a never	i 5-6 times per week	a never	a never	f 1 time per week	g 2 times per week	a never	a never	e 2-3 times per month	f 1 time per week	a never	h 3-4 times per week	a never	g 2 times per week	a never	e 2-3 times per month	d 1 time per month	a never	d 1 time per month	a no	b yes	f every day		a small	e almost always or always
1. prenatal only	41	.N: No Answer	3: Hispanic	0.71	3: 1-3 years high school	20.8	f 5-6 times per week	f 5-6 times per week	e 3-4 times per week	f 5-6 times per week	h 2-3 times per day	a never	a never	a never	h 3-4 times per week	d 1 time per month	h 3-4 times per week	i 5-6 times per week	d 1 time per month	e 2-3 times per month	g 2 times per week	h 3-4 times per week	g 2 times per week	i 5-6 times per week	d 1 time per month	f 1 time per week	e 2-3 times per month	d 1 time per month	e 2-3 times per month	f 1 time per week	h 3-4 times per week	a never	d 1 time per month	e 2-3 times per month	e 2-3 times per month	f 1 time per week	i 5-6 times per week	e 2-3 times per month	a never	d 1 time per month	e 2-3 times per month	d 1 time per month	d 1 time per month	a no	b yes	f every day	a small	a small	c about 1/2 of the time
3. prenatal and postnatal	35	1: White	1: White	3.38	5: 1-3 years college	28.06	c 2-3 times per month	f 5-6 times per week	a never	a never	h 2-3 times per day	a never	e 2-3 times per month	a never	a never	a never	a never	d 1 time per month	e 2-3 times per month	a never	e 2-3 times per month	a never	a never	a never	d 1 time per month	e 2-3 times per month	e 2-3 times per month	a never	e 2-3 times per month	e 2-3 times per month	a never	d 1 time per month	d 1 time per month	f 1 time per week	a never	d 1 time per month	a never	a never	a never	e 2-3 times per month	d 1 time per month	a never	a never	a no	b yes	d 1-3 days per week
3. prenatal and postnatal	28	1: White	1: White	0.9	5: 1-3 years college	28.32	c 2-3 times per month	h 2-3 times per day	c 2-3 times per month	e 3-4 times per week	d 1-2 times per week	d 1 time per month	e 2-3 times per month	e 2-3 times per month	g 2 times per week	a never	e 2-3 times per month	e 2-3 times per month	a never	h 3-4 times per week	d 1 time per month	g 2 times per week	a never	e 2-3 times per month	e 2-3 times per month	e 2-3 times per month	d 1 time per month	a never	f 1 time per week	a never	a never	a never	a never	f 1 time per week	a never	a never	a never	f 1 time per week	a never	e 2-3 times per month	a never	a never	e 2-3 times per month	a no	b yes	f every day		b medium	b about 1/4 of the time
3. prenatal and postnatal	35	1: White	1: White	3.92	7: Post graduate	28.25	a never	a never	c 2-3 times per month	a never	i 4-5 times per day	a never	a never	a never	e 2-3 times per month	e 2-3 times per month	d 1 time per month	a never	d 1 time per month	d 1 time per month	e 2-3 times per month	a never	a never	a never	d 1 time per month	f 1 time per week	d 1 time per month	a never	g 2 times per week	d 1 time per month	f 1 time per week	a never	a never	f 1 time per week	a never	f 1 time per week	a never	a never	a never	f 1 time per week	d 1 time per month	a never	e 2-3 times per month	a no	b yes	f every day		b medium	a almost never or never
3. prenatal and postnatal	29	1: White	1: White	0.56	3: 1-3 years high school	20.34	d 1-2 times per week	f 5-6 times per week	d 1-2 times per week	c 2-3 times per month	e 3-4 times per week	a never	a never	a never	k 2 or more times per day	a never	a never	a never	d 1 time per month	a never	a never	a never	a never	a never	a never	a never	a never	a never	a never	a never	a never	a never	a never	a never	a never	a never	a never	a never	a never	a never	a never	a never	a never	a no	b yes	f every day
1. prenatal only	34	1: White	1: White	2.06	5: 1-3 years college	17.23	e 3-4 times per week	e 3-4 times per week	e 3-4 times per week	a never	a never	e 2-3 times per month	a never	a never	a never	a never	d 1 time per month	a never	a never	a never	e 2-3 times per month	d 1 time per month	a never	a never	a never	a never	a never	d 1 time per month	a never	d 1 time per month	a never	a never	a never	a never	a never	a never	a never	e 2-3 times per month	a never	d 1 time per month	a never		a never	a no	b yes	e 4-6 days per week
3. prenatal and postnatal	31	4: Other	3: Hispanic	4.01	5: 1-3 years college	24.33	g 1 time per day	a never	a never	a never	h 2-3 times per day	f 1 time per week	h 3-4 times per week	d 1 time per month	j 1 time per day	g 2 times per week	a never	d 1 time per month	e 2-3 times per month	e 2-3 times per month	a never	a never	a never	a never	a never	i 5-6 times per week	a never	a never	d 1 time per month	d 1 time per month	e 2-3 times per month	a never	a never	d 1 time per month	a never	g 2 times per week	a never	a never	a never	d 1 time per month	a never	a never	d 1 time per month	a no	b yes	f every day		b medium	e almost always or always
3. prenatal and postnatal	30	1: White	1: White	5.13	6: College graduate	22.35	e 3-4 times per week	d 1-2 times per week	f 5-6 times per week	a never	e 3-4 times per week	a never	a never	a never	d 1 time per month	a never	e 2-3 times per month	e 2-3 times per month	a never	a never	a never	d 1 time per month	a never	h 3-4 times per week	a never	a never	a never	a never	d 1 time per month	e 2-3 times per month	a never	a never	a never	a never	a never	d 1 time per month	a never	a never	a never	d 1 time per month	a never	a never	a never	a no	b yes	f every day
3. prenatal and postnatal	44	1: White	1: White	3.38	5: 1-3 years college		a never	a never	a never	a never	e 3-4 times per week	f 1 time per week	g 2 times per week	a never	g 2 times per week	a never	a never	g 2 times per week	e 2-3 times per month	g 2 times per week	d 1 time per month	e 2-3 times per month	a never	h 3-4 times per week	a never	j 1 time per day	e 2-3 times per month	a never	d 1 time per month	a never	a never	a never	e 2-3 times per month	e 2-3 times per month	a never	g 2 times per week	a never	e 2-3 times per month	a never	a never	a never	a never	a never	a no	b yes	f every day
1. prenatal only	28	1: White	1: White	3.05	4: High school graduate	21.8	a never	d 1-2 times per week	f 5-6 times per week	a never	h 2-3 times per day	a never	h 3-4 times per week	a never	h 3-4 times per week	a never	i 5-6 times per week	e 2-3 times per month	e 2-3 times per month	e 2-3 times per month	h 3-4 times per week	a never	a never	a never	e 2-3 times per month	e 2-3 times per month	e 2-3 times per month	a never	e 2-3 times per month	e 2-3 times per month	f 1 time per week	a never	a never	a never	a never	e 2-3 times per month	e 2-3 times per month	a never	a never	a never	a never	a never	a never	a no	a no
3. prenatal and postnatal	33	1: White	1: White	4.33	6: College graduate	19.77	a never	a never	b 1 time per month	b 1 time per month	a never	a never	k 2 or more times per day	a never	h 3-4 times per week	e 2-3 times per month	a never	d 1 time per month	h 3-4 times per week	a never	g 2 times per week	a never	a never	f 1 time per week	a never	a never	a never	a never	a never	a never	a never	a never	a never	a never	a never	a never	a never	a never	a never	a never	a never	a never	a never	b yes	b yes	f every day
3. prenatal and postnatal	35	1: White	1: White	4.63	7: Post graduate	24.7	f 5-6 times per week	a never	e 3-4 times per week	e 3-4 times per week	a never	a never	d 1 time per month	a never	e 2-3 times per month	a never	e 2-3 times per month	d 1 time per month	d 1 time per month	e 2-3 times per month	e 2-3 times per month	a never	a never	a never	a never	a never	a never	a never	e 2-3 times per month	a never	a never	a never	a never	a never	a never	h 3-4 times per week	a never	a never	a never	e 2-3 times per month	a never	a never	a never	a no	b yes	f every day
3. prenatal and postnatal	37	1: White	1: White	4.01	6: College graduate	23.3	a never	a never	c 2-3 times per month	a never	d 1-2 times per week	e 2-3 times per month	j 1 time per day	g 2 times per week	h 3-4 times per week	d 1 time per month	d 1 time per month	h 3-4 times per week	e 2-3 times per month	e 2-3 times per month	e 2-3 times per month	e 2-3 times per month	a never	a never	a never	a never	f 1 time per week	a never	e 2-3 times per month	e 2-3 times per month	e 2-3 times per month	a never	a never	e 2-3 times per month	a never	h 3-4 times per week	a never	g 2 times per week	a never	a never	d 1 time per month	a never	e 2-3 times per month	a no	b yes	f every day		b medium	e almost always or always
3. prenatal and postnatal	31	.N: No Answer	.N: No Answer	1.41	.N: No answer	24.27	e 3-4 times per week	f 5-6 times per week	d 1-2 times per week	a never	d 1-2 times per week	g 2 times per week	j 1 time per day	g 2 times per week	h 3-4 times per week	e 2-3 times per month	e 2-3 times per month	d 1 time per month	d 1 time per month	f 1 time per week	d 1 time per month	g 2 times per week	a never	a never	a never	e 2-3 times per month	e 2-3 times per month	a never	d 1 time per month	d 1 time per month	a never	d 1 time per month	d 1 time per month	e 2-3 times per month	e 2-3 times per month	e 2-3 times per month	a never	e 2-3 times per month	a never			a never	a never	a no	b yes	f every day
1. prenatal only	27	1: White	3: Hispanic	2.01	.Q: Add'l demo survey not returned		d 1-2 times per week	a never	a never	a never	a never	g 2 times per week	e 2-3 times per month	a never	h 3-4 times per week	a never	a never	d 1 time per month	a never	a never	d 1 time per month	a never	a never	e 2-3 times per month	e 2-3 times per month				e 2-3 times per month	f 1 time per week	f 1 time per week	d 1 time per month	e 2-3 times per month	d 1 time per month	e 2-3 times per month	g 2 times per week	d 1 time per month	e 2-3 times per month	a never	e 2-3 times per month	d 1 time per month	a never	a never	a no	b yes	f every day
1. prenatal only	33	1: White	1: White	2.01	3: 1-3 years high school	22.46	h 2-3 times per day	d 1-2 times per week	d 1-2 times per week	a never	d 1-2 times per week	e 2-3 times per month	e 2-3 times per month	a never	e 2-3 times per month	a never	a never	e 2-3 times per month	f 1 time per week	e 2-3 times per month	f 1 time per week	e 2-3 times per month	a never	e 2-3 times per month	e 2-3 times per month	e 2-3 times per month	e 2-3 times per month	e 2-3 times per month	e 2-3 times per month	d 1 time per month	e 2-3 times per month	d 1 time per month	e 2-3 times per month	f 1 time per week	f 1 time per week	f 1 time per week	e 2-3 times per month	f 1 time per week	a never	d 1 time per month	d 1 time per month	a never	a never	a no	b yes	f every day
1. prenatal only	24	1: White	1: White	1.06	4: High school graduate	31.01	h 2-3 times per day	h 2-3 times per day	c 2-3 times per month	g 1 time per day	a never	a never	a never	d 1 time per month	e 2-3 times per month	a never	h 3-4 times per week	e 2-3 times per month	d 1 time per month	d 1 time per month	d 1 time per month	e 2-3 times per month	a never	e 2-3 times per month	d 1 time per month	d 1 time per month	g 2 times per week	a never	f 1 time per week	d 1 time per month	a never	a never	e 2-3 times per month	e 2-3 times per month	d 1 time per month	d 1 time per month	d 1 time per month	d 1 time per month	a never	f 1 time per week	d 1 time per month	d 1 time per month	a never	a no	b yes	e 4-6 days per week	a small
1. prenatal only	35	4: Other	5: Other	0.22	4: High school graduate	26.69	d 1-2 times per week	a never	a never	h 2-3 times per day	a never	a never	g 2 times per week	a never	a never	a never	a never	f 1 time per week	f 1 time per week	g 2 times per week	g 2 times per week	a never	d 1 time per month	a never	a never	a never	a never	a never	a never	a never	a never	a never	a never	a never	a never	i 5-6 times per week	a never	a never	a never	a never	a never	a never	a never	a no	b yes	f every day
1. prenatal only	38	1: White	1: White	1.62	5: 1-3 years college	23.11	c 2-3 times per month	a never	f 5-6 times per week	a never	f 5-6 times per week	a never	a never	a never	e 2-3 times per month	a never	a never	e 2-3 times per month	a never	e 2-3 times per month	g 2 times per week	a never	a never	a never	a never	i 5-6 times per week	g 2 times per week	a never	d 1 time per month	d 1 time per month	d 1 time per month	a never	d 1 time per month	d 1 time per month	a never	d 1 time per month	d 1 time per month	a never	a never	h 3-4 times per week	d 1 time per month	a never	a never	a no		f every day
1. prenatal only	35	1: White	1: White	0.72	5: 1-3 years college	17.95	g 1 time per day	b 1 time per month	a never	a never	b 1 time per month	a never	a never	f 1 time per week	j 1 time per day	a never	f 1 time per week	a never	d 1 time per month	d 1 time per month	d 1 time per month	a never	a never	d 1 time per month	a never	f 1 time per week	a never	a never	d 1 time per month	f 1 time per week	a never	f 1 time per week	e 2-3 times per month	f 1 time per week	a never	f 1 time per week	a never	a never	d 1 time per month	d 1 time per month	a never	a never	a never	a no	b yes	f every day
3. prenatal and postnatal	38	1: White	1: White	0.48	5: 1-3 years college	35.26	d 1-2 times per week	a never	a never	a never	a never	f 1 time per week	a never	e 2-3 times per month	a never	a never	a never	a never	a never	a never	a never	g 2 times per week	a never	a never	a never	a never	a never	a never	e 2-3 times per month	e 2-3 times per month	a never	a never		a never	e 2-3 times per month	e 2-3 times per month	a never	e 2-3 times per month	a never	a never	a never	a never	d 1 time per month	a no	b yes	a never		a small	c about 1/2 of the time
3. prenatal and postnatal	34	1: White	1: White	1.05	5: 1-3 years college	37.44	d 1-2 times per week	e 3-4 times per week	c 2-3 times per month	a never	h 2-3 times per day	d 1 time per month	d 1 time per month	d 1 time per month	e 2-3 times per month	d 1 time per month	d 1 time per month	d 1 time per month	d 1 time per month	d 1 time per month	d 1 time per month	d 1 time per month	a never	d 1 time per month	a never	e 2-3 times per month	a never	a never	a never	a never	a never	a never	a never	a never	a never	d 1 time per month	a never	a never	a never	a never	a never	a never	d 1 time per month	b yes	a no			b medium	c about 1/2 of the time
3. prenatal and postnatal	28	1: White	1: White	0.25	6: College graduate	23.38	g 1 time per day	a never	a never	a never	a never	g 2 times per week	g 2 times per week	f 1 time per week	h 3-4 times per week	a never	g 2 times per week	h 3-4 times per week	a never	f 1 time per week	e 2-3 times per month	d 1 time per month	a never	h 3-4 times per week	a never	a never	a never	a never	d 1 time per month	f 1 time per week	a never	a never	d 1 time per month	a never	a never	e 2-3 times per month	a never	a never	a never	a never	a never	a never	a never	a no	b yes	f every day
3. prenatal and postnatal	31	1: White	1: White	5.14	7: Post graduate	20.8	d 1-2 times per week	d 1-2 times per week	a never	c 2-3 times per month	c 2-3 times per month	g 2 times per week	e 2-3 times per month	a never	h 3-4 times per week	e 2-3 times per month	a never	a never	d 1 time per month	e 2-3 times per month	a never	a never	a never	i 5-6 times per week	a never	a never	a never	a never	f 1 time per week	e 2-3 times per month	a never	d 1 time per month	d 1 time per month	a never	a never	e 2-3 times per month	d 1 time per month	e 2-3 times per month	a never	d 1 time per month	a never	a never	d 1 time per month	a no	b yes	f every day		b medium	e almost always or always
3. prenatal and postnatal	22	2: Black	2: Black	0.4	.Q: Add'l demo survey not returned	26.57	j 6 or more times per day	h 2-3 times per day	d 1-2 times per week	g 1 time per day	g 1 time per day	i 5-6 times per week	g 2 times per week	e 2-3 times per month	j 1 time per day	d 1 time per month	f 1 time per week	g 2 times per week	a never	a never	d 1 time per month	a never	a never	f 1 time per week	a never	e 2-3 times per month	d 1 time per month	d 1 time per month	e 2-3 times per month	d 1 time per month	e 2-3 times per month	d 1 time per month	a never		d 1 time per month	e 2-3 times per month	d 1 time per month	e 2-3 times per month	a never		a never	a never	a never	a no	a no
3. prenatal and postnatal	30	1: White	1: White	1.26	6: College graduate	19.58	d 1-2 times per week	g 1 time per day	c 2-3 times per month	a never	c 2-3 times per month	e 2-3 times per month	h 3-4 times per week	e 2-3 times per month	h 3-4 times per week	h 3-4 times per week	d 1 time per month	h 3-4 times per week	e 2-3 times per month	d 1 time per month	g 2 times per week	e 2-3 times per month	d 1 time per month	d 1 time per month	a never	e 2-3 times per month	e 2-3 times per month	a never	f 1 time per week	g 2 times per week	f 1 time per week	d 1 time per month	d 1 time per month	a never	d 1 time per month	e 2-3 times per month	e 2-3 times per month	a never	a never	d 1 time per month	e 2-3 times per month	a never	a never	a no	b yes	f every day
3. prenatal and postnatal	32	1: White	1: White	2.86	6: College graduate	20.81	c 2-3 times per month	a never	f 5-6 times per week	a never	e 3-4 times per week	g 2 times per week	e 2-3 times per month	f 1 time per week	f 1 time per week	f 1 time per week	g 2 times per week	a never	a never	a never	a never	a never	a never	a never	a never	f 1 time per week	d 1 time per month	d 1 time per month	f 1 time per week	d 1 time per month	f 1 time per week	a never	e 2-3 times per month	d 1 time per month	d 1 time per month	f 1 time per week	a never	e 2-3 times per month	a never	f 1 time per week	e 2-3 times per month	d 1 time per month	a never	a no	b yes	f every day	b medium
1. prenatal only	22	1: White	3: Hispanic	1.11	.Q: Add'l demo survey not returned	22.67	d 1-2 times per week	d 1-2 times per week	d 1-2 times per week	a never	d 1-2 times per week	e 2-3 times per month	h 3-4 times per week	g 2 times per week	h 3-4 times per week	a never	g 2 times per week	a never	e 2-3 times per month	g 2 times per week	h 3-4 times per week	e 2-3 times per month	a never	e 2-3 times per month	a never	a never	g 2 times per week	h 3-4 times per week	g 2 times per week	a never	a never	a never	a never	a never	a never	g 2 times per week	a never	f 1 time per week	a never	a never	a never	a never	a never	a no	b yes	f every day
1. prenatal only	38	1: White	1: White	3.39	5: 1-3 years college	22.65	a never	c 2-3 times per month	a never	a never	a never	e 2-3 times per month	h 3-4 times per week	g 2 times per week	i 5-6 times per week	e 2-3 times per month	f 1 time per week	a never	e 2-3 times per month	e 2-3 times per month	a never	f 1 time per week	a never	g 2 times per week	a never	a never	a never	a never	e 2-3 times per month	e 2-3 times per month	a never	a never	d 1 time per month	e 2-3 times per month	a never	h 3-4 times per week	a never	d 1 time per month	a never	a never	a never	a never	a never	a no	b yes	f every day
1. prenatal only	37	1: White	1: White	2.75	4: High school graduate	30.11	e 3-4 times per week	e 3-4 times per week	c 2-3 times per month	a never	h 2-3 times per day	d 1 time per month	h 3-4 times per week	a never	h 3-4 times per week	e 2-3 times per month	a never	e 2-3 times per month	d 1 time per month	d 1 time per month	e 2-3 times per month	a never	a never	e 2-3 times per month	a never	h 3-4 times per week	g 2 times per week	a never	g 2 times per week	d 1 time per month	e 2-3 times per month	g 2 times per week	d 1 time per month	e 2-3 times per month	a never	e 2-3 times per month	d 1 time per month	d 1 time per month	a never	e 2-3 times per month	a never	a never	a never	a no	b yes	f every day
1. prenatal only	37	1: White	1: White	2.86	6: College graduate	28.67	d 1-2 times per week	a never	a never	a never	i 4-5 times per day	a never	a never	a never	g 2 times per week	a never	e 2-3 times per month	d 1 time per month	a never	a never	e 2-3 times per month	a never	a never	a never	d 1 time per month	f 1 time per week	g 2 times per week	a never	h 3-4 times per week	a never	h 3-4 times per week	e 2-3 times per month	a never	d 1 time per month	a never	h 3-4 times per week	a never	a never	a never	j 1 time per day	a never	d 1 time per month	a never	a no	b yes	c 1-3 days per month	a small
3. prenatal and postnatal	37	1: White	1: White	7.22	6: College graduate	21.73	f 5-6 times per week	d 1-2 times per week	a never	c 2-3 times per month	g 1 time per day	e 2-3 times per month	d 1 time per month	a never	i 5-6 times per week	a never	h 3-4 times per week	g 2 times per week	h 3-4 times per week	g 2 times per week	g 2 times per week	a never	a never	e 2-3 times per month	a never	a never	a never	a never	d 1 time per month	e 2-3 times per month	a never	a never	a never	a never	a never	a never	a never	a never	a never	e 2-3 times per month	a never	a never	a never	a no	b yes	f every day
1. prenatal only	26	1: White	1: White	3.41	.Q: Add'l demo survey not returned	18.46	g 1 time per day	g 1 time per day	g 1 time per day	a never	e 3-4 times per week	h 3-4 times per week	g 2 times per week	d 1 time per month	j 1 time per day	d 1 time per month	d 1 time per month	j 1 time per day	f 1 time per week	d 1 time per month	k 2 or more times per day	g 2 times per week	d 1 time per month	g 2 times per week	f 1 time per week	g 2 times per week	g 2 times per week	g 2 times per week	f 1 time per week	g 2 times per week	f 1 time per week	f 1 time per week	f 1 time per week	f 1 time per week	f 1 time per week	f 1 time per week	f 1 time per week	f 1 time per week	d 1 time per month	d 1 time per month	d 1 time per month	d 1 time per month	d 1 time per month	a no	b yes	a never	a small	a small	e almost always or always
1. prenatal only	35	1: White	1: White	0.69	5: 1-3 years college	35.24	a never	a never	a never	a never	d 1-2 times per week	a never	h 3-4 times per week	a never	j 1 time per day	a never	i 5-6 times per week	g 2 times per week	a never	i 5-6 times per week	e 2-3 times per month	g 2 times per week	a never	j 1 time per day	a never	i 5-6 times per week	g 2 times per week	a never	f 1 time per week	g 2 times per week	a never	a never	a never	a never	a never	h 3-4 times per week	a never	g 2 times per week	a never	e 2-3 times per month	a never	a never	a never	a no	b yes	f every day
1. prenatal only	39	1: White	1: White	1.12	6: College graduate	42.16	e 3-4 times per week	e 3-4 times per week	d 1-2 times per week	a never	e 3-4 times per week	a never	d 1 time per month	a never	g 2 times per week	d 1 time per month	h 3-4 times per week	h 3-4 times per week	g 2 times per week	f 1 time per week	f 1 time per week	a never	a never	i 5-6 times per week	a never	h 3-4 times per week	g 2 times per week	g 2 times per week	f 1 time per week	g 2 times per week	f 1 time per week	a never	a never	a never	a never	d 1 time per month	a never	e 2-3 times per month	a never	e 2-3 times per month	e 2-3 times per month	e 2-3 times per month	e 2-3 times per month	a no	b yes	f every day	b medium	b medium	e almost always or always
1. prenatal only	34	1: White	1: White	4.01	6: College graduate	29.12	c 2-3 times per month	e 3-4 times per week	d 1-2 times per week	a never	f 5-6 times per week	d 1 time per month	e 2-3 times per month	i 5-6 times per week	g 2 times per week	d 1 time per month	f 1 time per week	i 5-6 times per week	e 2-3 times per month	g 2 times per week	f 1 time per week	d 1 time per month	a never	e 2-3 times per month	d 1 time per month	d 1 time per month	d 1 time per month	d 1 time per month	f 1 time per week	e 2-3 times per month	d 1 time per month	d 1 time per month	d 1 time per month	e 2-3 times per month	d 1 time per month	f 1 time per week	d 1 time per month	d 1 time per month	a never	f 1 time per week	d 1 time per month	d 1 time per month	d 1 time per month	a no	b yes	f every day	a small	a small	c about 1/2 of the time
1. prenatal only	30	1: White	1: White	0.32	5: 1-3 years college	33.48	d 1-2 times per week	c 2-3 times per month	a never	a never	d 1-2 times per week	a never	g 2 times per week	a never	e 2-3 times per month	a never	g 2 times per week	f 1 time per week	a never	a never	g 2 times per week	e 2-3 times per month	a never	h 3-4 times per week	d 1 time per month	e 2-3 times per month	a never	a never	e 2-3 times per month	a never	f 1 time per week	a never	a never	a never	a never	f 1 time per week	a never	a never	a never	e 2-3 times per month	a never	a never	a never	a no	a no
3. prenatal and postnatal	33	1: White	1: White	2.75	7: Post graduate	21.58	a never	c 2-3 times per month	a never	a never	d 1-2 times per week	d 1 time per month	h 3-4 times per week	a never	e 2-3 times per month	d 1 time per month	a never	e 2-3 times per month	a never	a never	h 3-4 times per week	a never	a never	a never	a never	e 2-3 times per month	e 2-3 times per month	a never	d 1 time per month	d 1 time per month	e 2-3 times per month	a never	a never	a never	a never	e 2-3 times per month	d 1 time per month	d 1 time per month	a never	a never	d 1 time per month	d 1 time per month	a never	a no	b yes	f every day	b medium
1. prenatal only	30	1: White	1: White	0.37	4: High school graduate	32.77	a never	a never	a never	a never	e 3-4 times per week	a never	a never	a never	e 2-3 times per month	a never	g 2 times per week	g 2 times per week	g 2 times per week	g 2 times per week	a never	g 2 times per week	a never	a never	g 2 times per week	h 3-4 times per week	h 3-4 times per week	h 3-4 times per week	g 2 times per week	e 2-3 times per month	a never	a never	a never	a never	a never	d 1 time per month	e 2-3 times per month	a never	g 2 times per week	a never	a never	e 2-3 times per month	a never	a no	b yes	f every day	b medium
3. prenatal and postnatal	31	1: White	1: White	3.38	6: College graduate	22.47	a never	a never	a never	a never	g 1 time per day	a never	d 1 time per month	e 2-3 times per month	h 3-4 times per week	a never	a never	d 1 time per month	a never	e 2-3 times per month	h 3-4 times per week	a never	a never	a never	a never	a never	f 1 time per week	a never	d 1 time per month	d 1 time per month	d 1 time per month	a never	e 2-3 times per month	f 1 time per week	e 2-3 times per month	f 1 time per week	d 1 time per month	d 1 time per month	a never	e 2-3 times per month	g 2 times per week	d 1 time per month	a never	a no	b yes	d 1-3 days per week	b medium
3. prenatal and postnatal	32	1: White	1: White	1.12	5: 1-3 years college	25.24	c 2-3 times per month	c 2-3 times per month	d 1-2 times per week	a never	b 1 time per month	a never	e 2-3 times per month	a never	e 2-3 times per month	d 1 time per month	d 1 time per month	e 2-3 times per month	e 2-3 times per month	a never	e 2-3 times per month	d 1 time per month	a never	a never	a never	e 2-3 times per month	e 2-3 times per month	d 1 time per month	e 2-3 times per month	e 2-3 times per month	e 2-3 times per month	d 1 time per month	d 1 time per month	a never	e 2-3 times per month	e 2-3 times per month	a never	d 1 time per month	a never	a never	e 2-3 times per month	a never	a never	a no	b yes	f every day
1. prenatal only	26	1: White	1: White	0.21	3: 1-3 years high school	20.55	b 1 time per month	a never	a never	a never	b 1 time per month	a never	e 2-3 times per month	e 2-3 times per month	e 2-3 times per month	f 1 time per week	a never	a never	a never	a never	e 2-3 times per month	e 2-3 times per month	a never	e 2-3 times per month	a never	a never	a never	a never	e 2-3 times per month	a never	a never	a never	a never	a never	e 2-3 times per month	a never	a never	e 2-3 times per month	a never	a never	e 2-3 times per month	a never	a never	a no	b yes	f every day			a almost never or never
3. prenatal and postnatal	36	1: White	1: White	1.04	4: High school graduate	36.92	a never	a never	a never	a never	a never	a never	e 2-3 times per month	a never	e 2-3 times per month	a never	f 1 time per week	a never	e 2-3 times per month	e 2-3 times per month	a never	e 2-3 times per month	a never	e 2-3 times per month	e 2-3 times per month	a never	e 2-3 times per month	a never	f 1 time per week	f 1 time per week	f 1 time per week	a never	a never	e 2-3 times per month	e 2-3 times per month	e 2-3 times per month	a never	f 1 time per week	e 2-3 times per month	a never	a never	a never	a never	a no	b yes	f every day
1. prenatal only	27	1: White	1: White	2.06	4: High school graduate	19.77	c 2-3 times per month	c 2-3 times per month	d 1-2 times per week	a never	d 1-2 times per week	d 1 time per month	e 2-3 times per month	d 1 time per month	g 2 times per week	g 2 times per week	i 5-6 times per week	j 1 time per day	d 1 time per month	g 2 times per week	a never	a never	a never	d 1 time per month	d 1 time per month	e 2-3 times per month	a never	a never	e 2-3 times per month	d 1 time per month	e 2-3 times per month	d 1 time per month	d 1 time per month	a never	a never	h 3-4 times per week	d 1 time per month	a never	a never	e 2-3 times per month	d 1 time per month	a never	g 2 times per week	a no	b yes	f every day		b medium	a almost never or never
3. prenatal and postnatal	21	1: White	1: White	2.06	.Q: Add'l demo survey not returned	25.15	a never	h 2-3 times per day	h 2-3 times per day	a never	h 2-3 times per day	k 2 or more times per day	a never	a never	g 2 times per week							a never	a never	a never	d 1 time per month	d 1 time per month	a never	e 2-3 times per month	e 2-3 times per month	d 1 time per month	a never	a never		e 2-3 times per month	a never	e 2-3 times per month	a never	a never	a never	j 1 time per day	a never	a never	a never	a no	b yes	f every day
1. prenatal only	35	1: White	1: White	4.63	6: College graduate	20.53	g 1 time per day	e 3-4 times per week	c 2-3 times per month	a never	g 1 time per day	a never	d 1 time per month	a never	h 3-4 times per week	a never	d 1 time per month	d 1 time per month	d 1 time per month	e 2-3 times per month	e 2-3 times per month	a never	a never	d 1 time per month	d 1 time per month	a never	d 1 time per month	d 1 time per month	f 1 time per week	f 1 time per week	f 1 time per week	a never	a never	e 2-3 times per month	a never	d 1 time per month	a never	e 2-3 times per month	a never	f 1 time per week	d 1 time per month	a never	a never	a no	b yes	f every day
3. prenatal and postnatal	30	1: White	1: White	3.38	6: College graduate	32.01	e 3-4 times per week	h 2-3 times per day	c 2-3 times per month	a never	e 3-4 times per week	e 2-3 times per month	d 1 time per month	a never	a never	a never	f 1 time per week	e 2-3 times per month	e 2-3 times per month	f 1 time per week	g 2 times per week	e 2-3 times per month	f 1 time per week	f 1 time per week	a never	a never	d 1 time per month	d 1 time per month	e 2-3 times per month	f 1 time per week	d 1 time per month	d 1 time per month	e 2-3 times per month	f 1 time per week	d 1 time per month	h 3-4 times per week	d 1 time per month	e 2-3 times per month	a never	e 2-3 times per month	a never	d 1 time per month	a never	a no	b yes	a never	b medium
1. prenatal only	38	1: White	1: White	4.63	6: College graduate	23.4	f 5-6 times per week	f 5-6 times per week	a never	a never	a never	i 5-6 times per week	a never	a never	h 3-4 times per week	a never	a never	i 5-6 times per week	f 1 time per week	e 2-3 times per month	h 3-4 times per week	g 2 times per week	d 1 time per month	g 2 times per week	f 1 time per week	a never	f 1 time per week	e 2-3 times per month	e 2-3 times per month	a never	a never	a never	e 2-3 times per month	g 2 times per week	e 2-3 times per month	e 2-3 times per month	e 2-3 times per month	g 2 times per week	a never	a never	a never	d 1 time per month	f 1 time per week	a no	a no		b medium	b medium	e almost always or always
1. prenatal only	35	1: White	1: White	2.01	5: 1-3 years college	20.98	a never	e 3-4 times per week	a never	a never	a never	a never	e 2-3 times per month	g 2 times per week	a never	d 1 time per month	i 5-6 times per week	a never	h 3-4 times per week	h 3-4 times per week	e 2-3 times per month	d 1 time per month	a never	g 2 times per week	e 2-3 times per month	f 1 time per week	a never	e 2-3 times per month	f 1 time per week	e 2-3 times per month	a never	d 1 time per month	a never	e 2-3 times per month	a never	e 2-3 times per month	a never	d 1 time per month	a never	e 2-3 times per month	e 2-3 times per month	a never	a never	a no	b yes	f every day
3. prenatal and postnatal	26	1: White	1: White	3.53	6: College graduate	20.3	b 1 time per month	d 1-2 times per week	c 2-3 times per month	a never	h 2-3 times per day	a never	e 2-3 times per month	e 2-3 times per month	e 2-3 times per month	a never	a never	e 2-3 times per month	d 1 time per month	e 2-3 times per month	e 2-3 times per month	a never	a never	a never	a never	d 1 time per month	d 1 time per month	a never	e 2-3 times per month	f 1 time per week	a never	d 1 time per month	d 1 time per month	d 1 time per month	a never	e 2-3 times per month	d 1 time per month	d 1 time per month	a never	d 1 time per month	a never	a never	a never	a no	b yes	f every day
3. prenatal and postnatal	25	1: White	1: White	1.85	6: College graduate	20.18	h 2-3 times per day	b 1 time per month	b 1 time per month	a never	c 2-3 times per month	a never	d 1 time per month	a never	a never	a never	e 2-3 times per month	e 2-3 times per month	d 1 time per month	d 1 time per month	a never	a never	a never	j 1 time per day	a never	d 1 time per month	a never	a never	e 2-3 times per month	a never	a never	a never	a never	a never	a never	d 1 time per month	a never	a never	a never	d 1 time per month	a never	d 1 time per month	a never	a no	b yes	f every day	b medium
1. prenatal only	20	1: White	1: White	0.72	.Q: Add'l demo survey not returned	23.3	d 1-2 times per week	i 4-5 times per day	a never	a never	e 3-4 times per week	d 1 time per month	g 2 times per week	d 1 time per month	g 2 times per week	e 2-3 times per month	a never	d 1 time per month	a never	a never	d 1 time per month	g 2 times per week	a never	h 3-4 times per week	a never	f 1 time per week	f 1 time per week	f 1 time per week	g 2 times per week	h 3-4 times per week	a never	a never	a never	f 1 time per week	e 2-3 times per month	f 1 time per week	f 1 time per week	e 2-3 times per month	e 2-3 times per month	a never	a never	e 2-3 times per month	e 2-3 times per month	a no	a no		c large	c large	c about 1/2 of the time
3. prenatal and postnatal	27	1: White	1: White	7.22	7: Post graduate	24.14	b 1 time per month	c 2-3 times per month	b 1 time per month	a never	b 1 time per month	a never	g 2 times per week	a never	f 1 time per week	a never	e 2-3 times per month	d 1 time per month	d 1 time per month	d 1 time per month	e 2-3 times per month	e 2-3 times per month	a never	e 2-3 times per month	a never	e 2-3 times per month	a never	a never	d 1 time per month	d 1 time per month	a never	a never	d 1 time per month	d 1 time per month	d 1 time per month	d 1 time per month	a never	d 1 time per month	a never	d 1 time per month	a never	a never	a never	a no	b yes	f every day
1. prenatal only	31	1: White	1: White	0.44	5: 1-3 years college	31.17	c 2-3 times per month	f 5-6 times per week	b 1 time per month	h 2-3 times per day	g 1 time per day	d 1 time per month	a never	d 1 time per month	h 3-4 times per week	a never	h 3-4 times per week	d 1 time per month	k 2 or more times per day	e 2-3 times per month	i 5-6 times per week	a never	a never	a never	e 2-3 times per month	a never	d 1 time per month	a never	g 2 times per week	e 2-3 times per month	g 2 times per week	f 1 time per week	a never	a never	a never	f 1 time per week	a never	e 2-3 times per month	a never	f 1 time per week	a never	e 2-3 times per month	e 2-3 times per month	a no	b yes	f every day	b medium	b medium	b about 1/4 of the time
3. prenatal and postnatal	28	1: White	1: White	2.33	4: High school graduate	36.32	c 2-3 times per month	d 1-2 times per week	g 1 time per day	a never	g 1 time per day	e 2-3 times per month	g 2 times per week	f 1 time per week	f 1 time per week	f 1 time per week	f 1 time per week	f 1 time per week	f 1 time per week	f 1 time per week	f 1 time per week	f 1 time per week	a never	f 1 time per week	a never	e 2-3 times per month	e 2-3 times per month	a never	e 2-3 times per month	e 2-3 times per month	e 2-3 times per month	a never	d 1 time per month	d 1 time per month	d 1 time per month	a never	a never	d 1 time per month	a never	d 1 time per month	a never	a never	a never	a no	b yes	f every day
3. prenatal and postnatal	33	1: White	1: White	3.92	6: College graduate	36.8	f 5-6 times per week	d 1-2 times per week	d 1-2 times per week	a never	d 1-2 times per week	e 2-3 times per month	e 2-3 times per month	a never	h 3-4 times per week	a never	h 3-4 times per week	g 2 times per week	f 1 time per week	a never	e 2-3 times per month	a never	a never	e 2-3 times per month	a never	e 2-3 times per month	e 2-3 times per month	e 2-3 times per month	e 2-3 times per month	d 1 time per month	a never	d 1 time per month	e 2-3 times per month	d 1 time per month	a never	e 2-3 times per month	d 1 time per month	a never	a never	d 1 time per month	a never	a never	d 1 time per month	a no	b yes	e 4-6 days per week		a small	c about 1/2 of the time
3. prenatal and postnatal	28	4: Other	3: Hispanic	0.72	4: High school graduate	21.97	h 2-3 times per day	h 2-3 times per day	g 1 time per day	g 1 time per day	e 3-4 times per week	h 3-4 times per week	g 2 times per week	a never	j 1 time per day	a never	f 1 time per week	g 2 times per week	f 1 time per week	h 3-4 times per week	f 1 time per week	e 2-3 times per month	a never	f 1 time per week	a never	a never	a never	a never	e 2-3 times per month	a never	f 1 time per week	a never	a never	d 1 time per month	a never	g 2 times per week	a never	a never	a never	a never	a never	a never	d 1 time per month	a no	b yes	f every day		a small	e almost always or always
1. prenatal only	24	1: White	1: White	3.53	5: 1-3 years college	28.84	a never	g 1 time per day	a never	a never	c 2-3 times per month	a never	e 2-3 times per month	a never	e 2-3 times per month	e 2-3 times per month	f 1 time per week	a never	f 1 time per week	h 3-4 times per week	g 2 times per week	a never	a never	a never	e 2-3 times per month	a never	a never	a never	f 1 time per week	e 2-3 times per month	g 2 times per week	a never	a never	f 1 time per week	a never	f 1 time per week	a never	a never	a never	g 2 times per week	a never	d 1 time per month	e 2-3 times per month	a no	b yes	f every day	a small	b medium	c about 1/2 of the time
3. prenatal and postnatal	33	1: White	1: White	1.11	5: 1-3 years college	44.48	d 1-2 times per week	d 1-2 times per week	c 2-3 times per month	a never	h 2-3 times per day	d 1 time per month	f 1 time per week	d 1 time per month	g 2 times per week	a never	e 2-3 times per month	d 1 time per month	d 1 time per month	e 2-3 times per month	g 2 times per week	e 2-3 times per month	d 1 time per month	e 2-3 times per month	d 1 time per month	g 2 times per week	f 1 time per week	e 2-3 times per month	f 1 time per week	e 2-3 times per month	f 1 time per week	g 2 times per week	e 2-3 times per month	d 1 time per month	e 2-3 times per month	f 1 time per week	e 2-3 times per month	f 1 time per week	a never	e 2-3 times per month	a never	d 1 time per month	a never	a no	b yes	f every day	b medium
3. prenatal and postnatal	32	1: White	1: White	4.01	7: Post graduate	24.75	d 1-2 times per week	a never	a never	a never	c 2-3 times per month	a never	a never	a never	f 1 time per week	g 2 times per week	a never	a never	a never	a never	d 1 time per month	h 3-4 times per week	d 1 time per month	i 5-6 times per week	a never	h 3-4 times per week	a never	a never	f 1 time per week	d 1 time per month	f 1 time per week	a never	a never	d 1 time per month	a never	f 1 time per week	a never	d 1 time per month	a never	e 2-3 times per month	a never	a never	a never	a no	b yes	f every day
3. prenatal and postnatal	36	1: White	1: White	2.33	7: Post graduate	31.47	c 2-3 times per month	a never	a never	a never	d 1-2 times per week	a never	e 2-3 times per month	a never	f 1 time per week	e 2-3 times per month	a never	j 1 time per day	a never	f 1 time per week	g 2 times per week	a never	a never	a never	a never	a never	a never	a never	e 2-3 times per month	d 1 time per month	a never	a never	d 1 time per month	d 1 time per month	d 1 time per month	e 2-3 times per month	a never	d 1 time per month	a never	d 1 time per month	a never	a never	a never	a no	b yes	f every day
1. prenatal only	34	.: No female head of household present					a never	a never	d 1-2 times per week	a never	e 3-4 times per week	e 2-3 times per month	e 2-3 times per month	a never	e 2-3 times per month	d 1 time per month	d 1 time per month	e 2-3 times per month	d 1 time per month	d 1 time per month	e 2-3 times per month	d 1 time per month	a never	a never	d 1 time per month	d 1 time per month	e 2-3 times per month	e 2-3 times per month	f 1 time per week	g 2 times per week	d 1 time per month	d 1 time per month	d 1 time per month	e 2-3 times per month	d 1 time per month	d 1 time per month	d 1 time per month	e 2-3 times per month	d 1 time per month	e 2-3 times per month	a never	d 1 time per month	d 1 time per month	a no	b yes	f every day	a small	a small	c about 1/2 of the time
1. prenatal only	33	1: White	1: White	1.08	5: 1-3 years college	25.69	g 1 time per day	a never	d 1-2 times per week	a never	h 2-3 times per day	d 1 time per month	e 2-3 times per month	a never	i 5-6 times per week	d 1 time per month	g 2 times per week	e 2-3 times per month	d 1 time per month	d 1 time per month	e 2-3 times per month	d 1 time per month	a never	a never	a never	i 5-6 times per week	i 5-6 times per week	i 5-6 times per week	e 2-3 times per month	a never	g 2 times per week	a never	a never	a never	a never	f 1 time per week	a never	e 2-3 times per month	a never	d 1 time per month	e 2-3 times per month	a never	a never	a no	b yes	f every day
1. prenatal only	29	1: White	1: White	3.61	7: Post graduate	23.89	a never	d 1-2 times per week	e 3-4 times per week	a never	d 1-2 times per week	g 2 times per week	d 1 time per month	e 2-3 times per month	e 2-3 times per month	g 2 times per week	g 2 times per week	d 1 time per month	a never	g 2 times per week	f 1 time per week	a never	a never	g 2 times per week	a never	a never	f 1 time per week	a never	f 1 time per week	d 1 time per month	a never	a never	g 2 times per week	d 1 time per month	d 1 time per month	a never	a never	a never	a never	f 1 time per week	d 1 time per month	a never	a never	a no	b yes	e 4-6 days per week
1. prenatal only	24	1: White	1: White	0.69	4: High school graduate	39.16	a never	h 2-3 times per day	g 1 time per day	a never	d 1-2 times per week	a never	e 2-3 times per month	e 2-3 times per month	f 1 time per week	a never	e 2-3 times per month	f 1 time per week	d 1 time per month	a never	d 1 time per month	e 2-3 times per month	a never	e 2-3 times per month	a never	a never	d 1 time per month	a never	d 1 time per month	a never		a never	a never	a never	a never	e 2-3 times per month	a never	d 1 time per month	a never	d 1 time per month	a never	a never	a never	a no	b yes	a never
3. prenatal and postnatal	35	1: White	1: White	0.69	4: High school graduate	34.75	d 1-2 times per week	b 1 time per month	c 2-3 times per month	a never	c 2-3 times per month	d 1 time per month	e 2-3 times per month	a never	e 2-3 times per month	e 2-3 times per month	e 2-3 times per month	e 2-3 times per month	d 1 time per month	d 1 time per month	e 2-3 times per month	e 2-3 times per month	a never	a never	a never	a never	e 2-3 times per month	a never	e 2-3 times per month	a never	e 2-3 times per month	a never	a never	e 2-3 times per month	f 1 time per week	f 1 time per week	e 2-3 times per month	g 2 times per week	a never	f 1 time per week	g 2 times per week	a never	e 2-3 times per month	a no	b yes	f every day		b medium	e almost always or always
1. prenatal only	28	1: White	1: White	6.88	7: Post graduate	23.17	d 1-2 times per week	c 2-3 times per month	a never	d 1-2 times per week	f 5-6 times per week	a never	a never	a never	e 2-3 times per month	a never	a never	a never	g 2 times per week	g 2 times per week	e 2-3 times per month	a never	a never	a never	d 1 time per month	a never	a never	a never	e 2-3 times per month	d 1 time per month	e 2-3 times per month	a never	a never	a never	a never	g 2 times per week	a never	a never	a never	e 2-3 times per month	a never	a never	a never	a no	b yes	f every day
1. prenatal only	32	1: White	3: Hispanic	5.82	7: Post graduate	22.27	c 2-3 times per month	f 5-6 times per week	b 1 time per month	c 2-3 times per month	a never	e 2-3 times per month	e 2-3 times per month	a never	e 2-3 times per month	e 2-3 times per month	f 1 time per week	h 3-4 times per week	d 1 time per month	d 1 time per month	h 3-4 times per week	a never	a never	d 1 time per month	a never	e 2-3 times per month	d 1 time per month	a never	a never	e 2-3 times per month	a never	a never	a never	d 1 time per month	a never	d 1 time per month	a never	a never	a never	a never	a never	a never	a never	a no	b yes	f every day
1. prenatal only	38	1: White	1: White	0.23	5: 1-3 years college	26.63	e 3-4 times per week	d 1-2 times per week	f 5-6 times per week	a never	c 2-3 times per month	a never	k 2 or more times per day	a never	k 2 or more times per day	e 2-3 times per month	k 2 or more times per day	g 2 times per week	e 2-3 times per month	e 2-3 times per month	a never	d 1 time per month	d 1 time per month	a never	a never	a never	a never	h 3-4 times per week	f 1 time per week	e 2-3 times per month	g 2 times per week	a never	e 2-3 times per month	a never	a never	d 1 time per month	d 1 time per month	a never	e 2-3 times per month	a never	a never	e 2-3 times per month	a never	a no	b yes	f every day	a small
1. prenatal only	31	1: White	1: White	4.63	6: College graduate	24.96	g 1 time per day	c 2-3 times per month	a never	a never	b 1 time per month	a never	a never	a never	e 2-3 times per month	d 1 time per month	a never	e 2-3 times per month	d 1 time per month	a never	h 3-4 times per week	g 2 times per week	a never	h 3-4 times per week	a never	a never	a never	a never	e 2-3 times per month	e 2-3 times per month	g 2 times per week	a never	a never	d 1 time per month	a never	h 3-4 times per week	e 2-3 times per month	d 1 time per month	a never	e 2-3 times per month	a never	a never	a never	a no	b yes	a never
3. prenatal and postnatal	24	1: White	1: White	1.56	4: High school graduate	18.25	c 2-3 times per month	c 2-3 times per month	f 5-6 times per week	c 2-3 times per month	f 5-6 times per week	e 2-3 times per month	e 2-3 times per month	a never	h 3-4 times per week	e 2-3 times per month	e 2-3 times per month	e 2-3 times per month	a never	a never	e 2-3 times per month	e 2-3 times per month	a never	d 1 time per month	a never	d 1 time per month	e 2-3 times per month	g 2 times per week	f 1 time per week	f 1 time per week	e 2-3 times per month	a never	e 2-3 times per month	e 2-3 times per month	a never	g 2 times per week	a never	e 2-3 times per month	a never	a never	a never	a never	a never	a no	b yes	f every day
3. prenatal and postnatal	37	1: White	1: White	1.4	4: High school graduate	21.26	e 3-4 times per week	f 5-6 times per week	f 5-6 times per week	g 1 time per day	d 1-2 times per week	e 2-3 times per month	j 1 time per day	h 3-4 times per week	g 2 times per week	i 5-6 times per week	i 5-6 times per week	h 3-4 times per week	h 3-4 times per week	i 5-6 times per week	i 5-6 times per week	g 2 times per week	e 2-3 times per month	k 2 or more times per day	a never	a never	a never	a never	d 1 time per month	e 2-3 times per month	a never	e 2-3 times per month	e 2-3 times per month	d 1 time per month	a never	f 1 time per week	a never	a never	a never	a never	a never	a never	a never	b yes	b yes	f every day
3. prenatal and postnatal	26	1: White	1: White	0.88	6: College graduate	16.14	g 1 time per day	g 1 time per day	g 1 time per day	a never	c 2-3 times per month	a never	e 2-3 times per month	a never	e 2-3 times per month	a never	a never	d 1 time per month	d 1 time per month	a never	e 2-3 times per month	a never	a never	a never	a never	i 5-6 times per week	a never	a never	e 2-3 times per month	e 2-3 times per month	e 2-3 times per month	e 2-3 times per month	a never	a never	a never	e 2-3 times per month	d 1 time per month	a never	a never	e 2-3 times per month	e 2-3 times per month	a never	a never	a no	b yes	f every day
3. prenatal and postnatal	36	2: Black	2: Black	0.71	6: College graduate	21.46	c 2-3 times per month	a never	f 5-6 times per week	a never	e 3-4 times per week	e 2-3 times per month	e 2-3 times per month	a never	e 2-3 times per month	a never	a never	d 1 time per month	a never	a never	a never	a never	a never	a never	a never	a never	d 1 time per month	d 1 time per month	d 1 time per month	d 1 time per month	d 1 time per month	d 1 time per month	e 2-3 times per month	e 2-3 times per month	d 1 time per month	d 1 time per month	e 2-3 times per month	e 2-3 times per month	a never	d 1 time per month	d 1 time per month	a never	d 1 time per month	a no	b yes	f every day		b medium	e almost always or always
3. prenatal and postnatal	18	2: Black	2: Black	4.01	4: High school graduate	20.36	g 1 time per day	h 2-3 times per day	d 1-2 times per week	h 2-3 times per day	a never	e 2-3 times per month	h 3-4 times per week	e 2-3 times per month	f 1 time per week	a never	h 3-4 times per week	h 3-4 times per week	g 2 times per week	f 1 time per week	h 3-4 times per week	g 2 times per week	f 1 time per week	f 1 time per week	a never	g 2 times per week	e 2-3 times per month	a never	e 2-3 times per month	e 2-3 times per month	e 2-3 times per month	e 2-3 times per month	a never	a never	d 1 time per month	h 3-4 times per week	e 2-3 times per month	a never	a never	f 1 time per week	f 1 time per week	d 1 time per month	e 2-3 times per month	a no	b yes	f every day	a small	b medium	d about 3/4 of the time
3. prenatal and postnatal	33	1: White	1: White	2.01	6: College graduate	22.96	c 2-3 times per month	a never	g 1 time per day	a never	f 5-6 times per week	e 2-3 times per month	a never	a never	e 2-3 times per month	e 2-3 times per month	e 2-3 times per month	e 2-3 times per month	g 2 times per week	f 1 time per week	a never	a never	a never	a never	d 1 time per month	d 1 time per month	a never	e 2-3 times per month	f 1 time per week	h 3-4 times per week	d 1 time per month	d 1 time per month	a never	f 1 time per week	a never	e 2-3 times per month	d 1 time per month	e 2-3 times per month	a never	e 2-3 times per month	e 2-3 times per month	d 1 time per month	a never	a no	b yes	f every day	b medium
3. prenatal and postnatal	34	1: White	1: White	2.38	5: 1-3 years college	26.09	e 3-4 times per week	d 1-2 times per week	d 1-2 times per week	a never	c 2-3 times per month	f 1 time per week	g 2 times per week	e 2-3 times per month	g 2 times per week	a never	e 2-3 times per month	e 2-3 times per month	a never	g 2 times per week	g 2 times per week	g 2 times per week	a never	f 1 time per week	a never	d 1 time per month	d 1 time per month	a never	e 2-3 times per month	e 2-3 times per month	a never	a never	a never	e 2-3 times per month	a never	g 2 times per week	d 1 time per month	a never	a never	a never	d 1 time per month	a never	a never	a no	b yes	f every day
3. prenatal and postnatal	26	1: White	1: White	4.33	5: 1-3 years college	31.25	d 1-2 times per week	g 1 time per day	c 2-3 times per month	a never	c 2-3 times per month	i 5-6 times per week	a never	a never	e 2-3 times per month	a never	e 2-3 times per month	d 1 time per month	a never	e 2-3 times per month	e 2-3 times per month	h 3-4 times per week	a never	a never	a never	a never	a never	a never	e 2-3 times per month	d 1 time per month	e 2-3 times per month	a never	d 1 time per month	d 1 time per month	a never	e 2-3 times per month	a never	a never	a never	e 2-3 times per month	e 2-3 times per month	a never	d 1 time per month	a no	b yes	f every day		b medium	a almost never or never
1. prenatal only	30	1: White	1: White	3.53	5: 1-3 years college	35.7	d 1-2 times per week	e 3-4 times per week	e 3-4 times per week	a never	c 2-3 times per month	d 1 time per month	j 1 time per day	a never	h 3-4 times per week	a never	a never	d 1 time per month	d 1 time per month	d 1 time per month	f 1 time per week	f 1 time per week	a never	d 1 time per month	a never	e 2-3 times per month	a never	a never	d 1 time per month	d 1 time per month	a never	a never	a never	d 1 time per month	e 2-3 times per month	d 1 time per month	a never	e 2-3 times per month	a never	a never	e 2-3 times per month	a never	a never	a no	b yes	f every day
3. prenatal and postnatal	27	4: Other	3: Hispanic	4.83	6: College graduate	19.97	e 3-4 times per week	b 1 time per month	b 1 time per month	a never	d 1-2 times per week	d 1 time per month	e 2-3 times per month	a never	e 2-3 times per month	e 2-3 times per month	d 1 time per month	f 1 time per week	d 1 time per month	a never	d 1 time per month	e 2-3 times per month	a never	d 1 time per month	e 2-3 times per month	f 1 time per week	e 2-3 times per month	f 1 time per week	e 2-3 times per month	f 1 time per week	d 1 time per month	d 1 time per month	d 1 time per month	d 1 time per month	d 1 time per month	d 1 time per month	d 1 time per month	a never	a never	e 2-3 times per month	f 1 time per week	a never	d 1 time per month	a no	b yes	e 4-6 days per week		a small	d about 3/4 of the time
3. prenatal and postnatal	32	1: White	1: White	3	5: 1-3 years college	23.02	c 2-3 times per month	a never	c 2-3 times per month	a never	g 1 time per day	a never	h 3-4 times per week	e 2-3 times per month	d 1 time per month	e 2-3 times per month	a never	e 2-3 times per month	a never	a never	d 1 time per month	e 2-3 times per month	a never	e 2-3 times per month	a never	a never	a never	d 1 time per month	e 2-3 times per month	d 1 time per month	d 1 time per month	d 1 time per month	e 2-3 times per month	e 2-3 times per month	d 1 time per month	e 2-3 times per month	d 1 time per month	a never	a never	e 2-3 times per month	e 2-3 times per month	a never	a never	a no	b yes	f every day
3. prenatal and postnatal	39	1: White	1: White	1.41	4: High school graduate	28.19	a never	c 2-3 times per month	f 5-6 times per week	a never	g 1 time per day	e 2-3 times per month	e 2-3 times per month	e 2-3 times per month	f 1 time per week	e 2-3 times per month	e 2-3 times per month	e 2-3 times per month	d 1 time per month	e 2-3 times per month	e 2-3 times per month	f 1 time per week	a never	a never	d 1 time per month	a never	a never	f 1 time per week	e 2-3 times per month	e 2-3 times per month	h 3-4 times per week	a never	a never	d 1 time per month	a never	e 2-3 times per month	d 1 time per month	d 1 time per month	a never	e 2-3 times per month	e 2-3 times per month	a never	a never	a no	b yes	e 4-6 days per week
3. prenatal and postnatal	28	1: White	1: White	0.69	5: 1-3 years college	19.74	a never	h 2-3 times per day	a never	a never	g 1 time per day	a never	a never	e 2-3 times per month	a never	a never	e 2-3 times per month	e 2-3 times per month	a never	a never	a never	a never	a never	a never	a never	e 2-3 times per month	a never	a never	e 2-3 times per month	a never	e 2-3 times per month	a never	a never	a never	a never	d 1 time per month	a never	a never	a never	a never	a never	a never	a never	a no	a no
3. prenatal and postnatal	37	1: White	1: White	3.38	6: College graduate	23.63	h 2-3 times per day	a never	a never	a never	d 1-2 times per week	a never	h 3-4 times per week	a never	h 3-4 times per week	a never	h 3-4 times per week	h 3-4 times per week	g 2 times per week	a never	h 3-4 times per week	a never	a never	h 3-4 times per week	a never	h 3-4 times per week	a never	a never	a never	a never	a never	a never	a never	d 1 time per month	a never	a never	a never	d 1 time per month	a never	a never	e 2-3 times per month	a never	a never	a no	b yes	f every day
3. prenatal and postnatal	32	1: White	1: White	3.53	5: 1-3 years college	32.95	d 1-2 times per week	a never	a never	a never	d 1-2 times per week	a never	h 3-4 times per week	a never	e 2-3 times per month	f 1 time per week	g 2 times per week	e 2-3 times per month	e 2-3 times per month	a never	h 3-4 times per week	a never	a never	a never	e 2-3 times per month	a never	a never	a never	e 2-3 times per month	a never	d 1 time per month	e 2-3 times per month	a never	e 2-3 times per month	a never	d 1 time per month	a never	d 1 time per month	a never	a never	d 1 time per month	e 2-3 times per month	a never	a no	b yes	f every day	b medium
3. prenatal and postnatal	30	1: White	1: White	2.86	5: 1-3 years college	34.97	d 1-2 times per week	d 1-2 times per week	d 1-2 times per week	a never	e 3-4 times per week	f 1 time per week	e 2-3 times per month	e 2-3 times per month	e 2-3 times per month	h 3-4 times per week	e 2-3 times per month	f 1 time per week	h 3-4 times per week	f 1 time per week	e 2-3 times per month	e 2-3 times per month	a never	e 2-3 times per month	d 1 time per month	d 1 time per month	e 2-3 times per month	f 1 time per week	f 1 time per week	f 1 time per week	e 2-3 times per month	d 1 time per month	d 1 time per month	d 1 time per month	e 2-3 times per month	e 2-3 times per month	d 1 time per month	d 1 time per month	a never	f 1 time per week	a never	d 1 time per month	e 2-3 times per month	a no	b yes	f every day	b medium	b medium	b about 1/4 of the time
3. prenatal and postnatal	35	1: White	1: White	2.33	5: 1-3 years college	31.46	e 3-4 times per week	a never	g 1 time per day	a never	h 2-3 times per day	a never	a never	a never	a never	a never	a never	e 2-3 times per month	e 2-3 times per month	e 2-3 times per month	e 2-3 times per month	d 1 time per month	a never	e 2-3 times per month	a never	d 1 time per month	a never	a never	f 1 time per week	e 2-3 times per month	g 2 times per week	e 2-3 times per month	a never	d 1 time per month	a never	e 2-3 times per month	a never	d 1 time per month	a never	d 1 time per month	d 1 time per month		a never	a no	b yes	d 1-3 days per week
3. prenatal and postnatal	35	1: White	1: White	5.14	7: Post graduate	24.03	a never	a never	b 1 time per month	a never	b 1 time per month	a never	f 1 time per week	a never	j 1 time per day	f 1 time per week	h 3-4 times per week	e 2-3 times per month	d 1 time per month	e 2-3 times per month	h 3-4 times per week	a never	a never	g 2 times per week	a never	a never	a never	a never	d 1 time per month	a never	f 1 time per week	a never		e 2-3 times per month	e 2-3 times per month		a never	e 2-3 times per month	a never	a never	a never	a never	a never	a no	b yes	f every day
1. prenatal only	33	1: White	1: White	2.17	5: 1-3 years college	33	c 2-3 times per month	d 1-2 times per week	a never	a never	d 1-2 times per week	a never	e 2-3 times per month	g 2 times per week	h 3-4 times per week	e 2-3 times per month	h 3-4 times per week	e 2-3 times per month	e 2-3 times per month	e 2-3 times per month	e 2-3 times per month	h 3-4 times per week	g 2 times per week	i 5-6 times per week	g 2 times per week	a never	a never	a never	e 2-3 times per month	e 2-3 times per month	a never	a never	d 1 time per month	d 1 time per month	a never	g 2 times per week	a never	g 2 times per week	a never	d 1 time per month	e 2-3 times per month	d 1 time per month	a never	a no	b yes	f every day	b medium
1. prenatal only	34	1: White	1: White	4.63	6: College graduate	20.41	a never	h 2-3 times per day	a never	a never	g 1 time per day	g 2 times per week	e 2-3 times per month	e 2-3 times per month	e 2-3 times per month	a never	a never	a never	a never	a never	a never	a never	a never	a never	a never	g 2 times per week	a never	a never	g 2 times per week	e 2-3 times per month	a never	a never	a never	a never	a never	g 2 times per week	a never	a never	a never	d 1 time per month	f 1 time per week	a never	a never	a no	b yes	f every day
1. prenatal only	33	1: White	1: White	4.33	5: 1-3 years college	21.52	e 3-4 times per week	c 2-3 times per month	c 2-3 times per month	a never	c 2-3 times per month	a never	h 3-4 times per week	a never	a never	e 2-3 times per month	a never	e 2-3 times per month	e 2-3 times per month	e 2-3 times per month	e 2-3 times per month	e 2-3 times per month	a never	a never	a never	a never	a never	a never	d 1 time per month	e 2-3 times per month	a never	e 2-3 times per month	a never	d 1 time per month	d 1 time per month	d 1 time per month	a never	e 2-3 times per month	e 2-3 times per month	e 2-3 times per month	e 2-3 times per month	d 1 time per month	a never	a no	b yes	f every day	b medium
3. prenatal and postnatal	30	1: White	1: White	3.38	6: College graduate	32.89	d 1-2 times per week	d 1-2 times per week	f 5-6 times per week	a never	c 2-3 times per month	a never	a never	a never	d 1 time per month	e 2-3 times per month	d 1 time per month	d 1 time per month	e 2-3 times per month	a never	d 1 time per month	a never	a never	a never	d 1 time per month	a never	e 2-3 times per month	a never	h 3-4 times per week	e 2-3 times per month	d 1 time per month	a never	e 2-3 times per month	e 2-3 times per month	a never	d 1 time per month	a never	a never	a never	e 2-3 times per month	a never	d 1 time per month	a never	a no	b yes	f every day	b medium
1. prenatal only	37	1: White	1: White	4.33	5: 1-3 years college	25.5	a never	a never	a never	a never	e 3-4 times per week	a never	j 1 time per day	a never	j 1 time per day	a never	a never	d 1 time per month	e 2-3 times per month	d 1 time per month	e 2-3 times per month	a never	a never	e 2-3 times per month	a never	h 3-4 times per week	a never	a never	f 1 time per week	e 2-3 times per month	a never	a never	e 2-3 times per month	e 2-3 times per month	a never	i 5-6 times per week	a never	e 2-3 times per month	a never	d 1 time per month	a never	a never	a never	a no	b yes	f every day
3. prenatal and postnatal	23	1: White	1: White	5.13	5: 1-3 years college	26.31	e 3-4 times per week	f 5-6 times per week	a never	a never	c 2-3 times per month	e 2-3 times per month	f 1 time per week	f 1 time per week	h 3-4 times per week	e 2-3 times per month	g 2 times per week	e 2-3 times per month	e 2-3 times per month	e 2-3 times per month	f 1 time per week	a never	a never	f 1 time per week	a never	e 2-3 times per month	a never	a never	d 1 time per month	a never	a never	a never	d 1 time per month	a never	a never	f 1 time per week	d 1 time per month	a never	a never	a never	a never	a never	a never	a no	b yes	f every day
1. prenatal only	26	1: White	1: White	1.62	5: 1-3 years college	24.21	b 1 time per month	b 1 time per month	f 5-6 times per week	a never	g 1 time per day	e 2-3 times per month	e 2-3 times per month	a never	e 2-3 times per month	a never	e 2-3 times per month	a never	d 1 time per month	d 1 time per month	e 2-3 times per month	a never	a never	e 2-3 times per month	d 1 time per month	g 2 times per week	a never	d 1 time per month	e 2-3 times per month	d 1 time per month	a never	a never	a never	e 2-3 times per month	a never	f 1 time per week	a never	a never	a never	e 2-3 times per month	e 2-3 times per month	a never	a never	a no	b yes	f every day
3. prenatal and postnatal	41	4: Other	5: Other	3.39	7: Post graduate	18.02	a never	f 5-6 times per week	d 1-2 times per week	a never	a never	e 2-3 times per month	i 5-6 times per week	f 1 time per week	h 3-4 times per week	d 1 time per month	e 2-3 times per month	i 5-6 times per week	i 5-6 times per week	e 2-3 times per month	h 3-4 times per week	i 5-6 times per week	e 2-3 times per month	g 2 times per week	a never	h 3-4 times per week	g 2 times per week	f 1 time per week	e 2-3 times per month	e 2-3 times per month	e 2-3 times per month	d 1 time per month	a never	a never	a never	f 1 time per week	d 1 time per month	f 1 time per week	a never	d 1 time per month	e 2-3 times per month	a never	a never	a no	b yes	a never
3. prenatal and postnatal	33	1: White	1: White	2.75	5: 1-3 years college	24.03	c 2-3 times per month	a never	a never	a never	d 1-2 times per week	d 1 time per month	g 2 times per week	a never	a never	a never	d 1 time per month	g 2 times per week	a never	d 1 time per month	d 1 time per month	d 1 time per month	a never	a never	d 1 time per month	a never	d 1 time per month	a never	e 2-3 times per month	d 1 time per month	d 1 time per month	a never	a never	d 1 time per month	a never	d 1 time per month	a never	a never	a never	d 1 time per month	d 1 time per month	a never	d 1 time per month	a no	b yes	e 4-6 days per week		b medium	a almost never or never
3. prenatal and postnatal	27	1: White	1: White	0.56	.Q: Add'l demo survey not returned	25.39	c 2-3 times per month	a never	a never	a never	g 1 time per day	a never	d 1 time per month	a never	h 3-4 times per week	a never	e 2-3 times per month	h 3-4 times per week	a never	e 2-3 times per month	e 2-3 times per month	a never	a never	a never	d 1 time per month	e 2-3 times per month	e 2-3 times per month	a never	d 1 time per month	a never	e 2-3 times per month	a never	a never	a never	a never	g 2 times per week	a never	a never	a never	a never	a never	a never	d 1 time per month	a no	b yes	f every day		b medium	c about 1/2 of the time
3. prenatal and postnatal	40	1: White	1: White	1.62	5: 1-3 years college	19.97	b 1 time per month	g 1 time per day	a never	a never		e 2-3 times per month	a never	a never	a never											f 1 time per week	f 1 time per week	a never	f 1 time per week	d 1 time per month	d 1 time per month	a never	e 2-3 times per month	f 1 time per week	a never	f 1 time per week	a never	e 2-3 times per month	a never	e 2-3 times per month	d 1 time per month		a never	a no	b yes	f every day
3. prenatal and postnatal	30	1: White	1: White	1.43	5: 1-3 years college	23.56	d 1-2 times per week	c 2-3 times per month	c 2-3 times per month	a never	d 1-2 times per week	e 2-3 times per month	e 2-3 times per month	a never	i 5-6 times per week	d 1 time per month	e 2-3 times per month	e 2-3 times per month	f 1 time per week	a never	f 1 time per week	e 2-3 times per month	a never	g 2 times per week	a never	a never	e 2-3 times per month	e 2-3 times per month	e 2-3 times per month	e 2-3 times per month	e 2-3 times per month	a never	a never	d 1 time per month	a never	g 2 times per week	a never	f 1 time per week	a never	a never	a never	a never	e 2-3 times per month	a no	b yes	e 4-6 days per week		b medium	d about 3/4 of the time
1. prenatal only	30	2: Black	2: Black	1.69	6: College graduate	23.34	g 1 time per day	c 2-3 times per month	b 1 time per month	a never	j 6 or more times per day	j 1 time per day	e 2-3 times per month	a never	j 1 time per day	a never	j 1 time per day	j 1 time per day	g 2 times per week	d 1 time per month	f 1 time per week	j 1 time per day	a never	a never	a never	d 1 time per month	a never	a never	a never	d 1 time per month	d 1 time per month	a never	a never	a never	a never	a never	a never	a never	a never	a never	a never	d 1 time per month	a never	a no	b yes	f every day	b medium
3. prenatal and postnatal	35	1: White	1: White	0.87	5: 1-3 years college	19.02	d 1-2 times per week	a never	c 2-3 times per month	a never	e 3-4 times per week	a never	h 3-4 times per week	a never	g 2 times per week	a never	e 2-3 times per month	h 3-4 times per week	g 2 times per week	g 2 times per week	g 2 times per week	f 1 time per week	a never	e 2-3 times per month	a never	a never	g 2 times per week	f 1 time per week	f 1 time per week	f 1 time per week	g 2 times per week	d 1 time per month	d 1 time per month	d 1 time per month	d 1 time per month	e 2-3 times per month	a never	a never	a never	a never	a never	a never	a never	a no	b yes	f every day
3. prenatal and postnatal	33	1: White	1: White	1.03	5: 1-3 years college	24.94	d 1-2 times per week	c 2-3 times per month	c 2-3 times per month	a never	c 2-3 times per month	d 1 time per month	e 2-3 times per month	a never	h 3-4 times per week	d 1 time per month	e 2-3 times per month	e 2-3 times per month	e 2-3 times per month	e 2-3 times per month	e 2-3 times per month	d 1 time per month	a never	d 1 time per month	d 1 time per month	d 1 time per month	e 2-3 times per month	a never	e 2-3 times per month	f 1 time per week	d 1 time per month	a never	e 2-3 times per month	d 1 time per month	a never	f 1 time per week	d 1 time per month	a never	a never	e 2-3 times per month	d 1 time per month	d 1 time per month	a never	a no	b yes	d 1-3 days per week	b medium
3. prenatal and postnatal	26	1: White	1: White	1.85	4: High school graduate	18.95	c 2-3 times per month	b 1 time per month	a never	a never	c 2-3 times per month	e 2-3 times per month	d 1 time per month	d 1 time per month	e 2-3 times per month	d 1 time per month	d 1 time per month	e 2-3 times per month	a never	d 1 time per month	d 1 time per month	e 2-3 times per month	a never	a never	a never	e 2-3 times per month	d 1 time per month	d 1 time per month	e 2-3 times per month	e 2-3 times per month	d 1 time per month	d 1 time per month	d 1 time per month	a never	a never	e 2-3 times per month	d 1 time per month	a never	a never	e 2-3 times per month	d 1 time per month	a never	d 1 time per month	a no	b yes	f every day		a small	b about 1/4 of the time
1. prenatal only	21	1: White	1: White	2.13	.Q: Add'l demo survey not returned	34.33	h 2-3 times per day	a never	a never	a never	c 2-3 times per month	a never	e 2-3 times per month	a never	d 1 time per month	j 1 time per day	a never	a never	a never	a never	a never	a never	a never	a never	a never	g 2 times per week	a never	a never	e 2-3 times per month	h 3-4 times per week	f 1 time per week	a never	a never	a never	f 1 time per week	a never	a never	e 2-3 times per month	a never	d 1 time per month	d 1 time per month		a never	a no	b yes	a never
3. prenatal and postnatal	29	1: White	1: White	1.22	6: College graduate	27.76	g 1 time per day	a never	a never	a never	g 1 time per day	a never	g 2 times per week	a never	g 2 times per week	g 2 times per week	a never	e 2-3 times per month	e 2-3 times per month	e 2-3 times per month	e 2-3 times per month	a never	a never	d 1 time per month	e 2-3 times per month	g 2 times per week	d 1 time per month	a never	f 1 time per week	a never	a never	a never	d 1 time per month	a never	a never	e 2-3 times per month	a never	e 2-3 times per month	a never	d 1 time per month	a never	a never	e 2-3 times per month	a no	b yes	f every day		b medium	a almost never or never
1. prenatal only	36	1: White	1: White	2.75	6: College graduate	29.54	b 1 time per month	a never	a never	a never	c 2-3 times per month	a never	e 2-3 times per month	e 2-3 times per month	g 2 times per week	a never	e 2-3 times per month	f 1 time per week	a never	e 2-3 times per month	d 1 time per month	a never	a never	e 2-3 times per month	a never	a never	a never	a never	g 2 times per week	a never	e 2-3 times per month	a never	g 2 times per week	e 2-3 times per month	a never	e 2-3 times per month	d 1 time per month	a never	a never	a never	a never	a never	a never	a no	b yes	e 4-6 days per week
3. prenatal and postnatal	25	1: White	1: White	1.43	5: 1-3 years college	19.13	d 1-2 times per week	e 3-4 times per week	c 2-3 times per month	b 1 time per month	c 2-3 times per month	e 2-3 times per month	e 2-3 times per month	e 2-3 times per month	e 2-3 times per month	a never	g 2 times per week	g 2 times per week	f 1 time per week	e 2-3 times per month	g 2 times per week	e 2-3 times per month	a never	e 2-3 times per month	a never	g 2 times per week	a never	a never	e 2-3 times per month	f 1 time per week	d 1 time per month	e 2-3 times per month	a never	e 2-3 times per month	d 1 time per month	e 2-3 times per month	a never	d 1 time per month	a never	e 2-3 times per month	e 2-3 times per month	a never	a never	a no	b yes	c 1-3 days per month
1. prenatal only	19	1: White	1: White	0.44	.Q: Add'l demo survey not returned	17.43	g 1 time per day	e 3-4 times per week	a never	a never	a never	e 2-3 times per month	g 2 times per week	a never	g 2 times per week	a never	a never	f 1 time per week	d 1 time per month	d 1 time per month	f 1 time per week	j 1 time per day	a never	h 3-4 times per week	a never	g 2 times per week	d 1 time per month	a never	d 1 time per month	a never	a never	d 1 time per month	d 1 time per month	d 1 time per month	a never	d 1 time per month	a never	h 3-4 times per week	a never	d 1 time per month	d 1 time per month	a never	a never	a no	b yes	f every day
3. prenatal and postnatal	25	1: White	1: White	1.31	5: 1-3 years college	38.84	a never	f 5-6 times per week	a never	a never	c 2-3 times per month	g 2 times per week	a never	a never	e 2-3 times per month	a never	a never	d 1 time per month	a never	a never	a never	a never	a never	a never	a never	a never	a never	e 2-3 times per month	d 1 time per month	e 2-3 times per month	e 2-3 times per month	a never	a never	a never	a never	d 1 time per month	a never	a never	a never	a never	d 1 time per month	a never	a never	a no	b yes	a never
1. prenatal only	26	1: White	1: White	1.4	.Q: Add'l demo survey not returned	26.83	d 1-2 times per week	e 3-4 times per week	c 2-3 times per month	a never	c 2-3 times per month	e 2-3 times per month	e 2-3 times per month	e 2-3 times per month	g 2 times per week	a never	e 2-3 times per month	e 2-3 times per month	e 2-3 times per month	e 2-3 times per month	e 2-3 times per month	e 2-3 times per month	a never	e 2-3 times per month	a never	e 2-3 times per month	e 2-3 times per month	e 2-3 times per month	f 1 time per week	e 2-3 times per month	e 2-3 times per month	e 2-3 times per month	e 2-3 times per month	d 1 time per month	d 1 time per month	f 1 time per week	a never	e 2-3 times per month	a never	d 1 time per month	e 2-3 times per month	a never	a never	a no	b yes	f every day
3. prenatal and postnatal	32	1: White	1: White	2.33	6: College graduate	20.67	a never	e 3-4 times per week	d 1-2 times per week	c 2-3 times per month	d 1-2 times per week	a never	e 2-3 times per month	e 2-3 times per month	g 2 times per week	a never	e 2-3 times per month	e 2-3 times per month	e 2-3 times per month	e 2-3 times per month	e 2-3 times per month	a never	d 1 time per month	e 2-3 times per month	a never	e 2-3 times per month	d 1 time per month	a never	d 1 time per month	a never	d 1 time per month	a never	d 1 time per month	a never	a never	g 2 times per week	a never	e 2-3 times per month	a never	e 2-3 times per month	d 1 time per month	e 2-3 times per month	a never	a no	b yes	e 4-6 days per week	b medium
3. prenatal and postnatal	27	1: White	1: White	2.19	4: High school graduate	26.69	e 3-4 times per week	d 1-2 times per week	h 2-3 times per day	c 2-3 times per month	d 1-2 times per week	e 2-3 times per month	f 1 time per week	a never	d 1 time per month	a never	a never	e 2-3 times per month	e 2-3 times per month	a never	h 3-4 times per week	g 2 times per week	a never	e 2-3 times per month	d 1 time per month	h 3-4 times per week	h 3-4 times per week	e 2-3 times per month	e 2-3 times per month	h 3-4 times per week	h 3-4 times per week	e 2-3 times per month	d 1 time per month	d 1 time per month	d 1 time per month	f 1 time per week	d 1 time per month	d 1 time per month	a never	e 2-3 times per month	e 2-3 times per month	a never	d 1 time per month	a no	b yes	f every day		c large	e almost always or always
1. prenatal only	22	1: White	1: White	1.88	4: High school graduate		f 5-6 times per week	f 5-6 times per week	e 3-4 times per week	a never	d 1-2 times per week	e 2-3 times per month	e 2-3 times per month	e 2-3 times per month	e 2-3 times per month	a never	e 2-3 times per month	e 2-3 times per month	a never	a never	e 2-3 times per month	e 2-3 times per month	a never	d 1 time per month	d 1 time per month	h 3-4 times per week	a never	e 2-3 times per month	a never	a never	a never	e 2-3 times per month	e 2-3 times per month	a never	a never	a never	a never	a never	a never	e 2-3 times per month	a never	a never	a never	a no	b yes	f every day
1. prenatal only	34	1: White	1: White	2.73	5: 1-3 years college	33.45	d 1-2 times per week	f 5-6 times per week	g 1 time per day	a never	h 2-3 times per day	a never	h 3-4 times per week	a never	i 5-6 times per week	a never	h 3-4 times per week	h 3-4 times per week	f 1 time per week	g 2 times per week	a never	f 1 time per week	e 2-3 times per month	e 2-3 times per month	d 1 time per month	a never	e 2-3 times per month	d 1 time per month	g 2 times per week	e 2-3 times per month	e 2-3 times per month	d 1 time per month	a never	d 1 time per month	e 2-3 times per month	a never	d 1 time per month	d 1 time per month	a never	e 2-3 times per month	d 1 time per month	d 1 time per month	a never	a no	b yes	d 1-3 days per week	b medium
3. prenatal and postnatal	33	1: White	1: White	5.63	7: Post graduate	20.81	g 1 time per day	e 3-4 times per week	e 3-4 times per week	a never	g 1 time per day	e 2-3 times per month	d 1 time per month	a never	f 1 time per week	a never	f 1 time per week	h 3-4 times per week	a never	a never	e 2-3 times per month	a never	a never	a never	a never	h 3-4 times per week	a never	a never	a never	a never	a never	a never	a never	a never	a never	d 1 time per month	a never	a never	a never	a never	a never	a never	a never	b yes	b yes	f every day
1. prenatal only	35	1: White	1: White	2.53	6: College graduate	27.98	c 2-3 times per month	a never	d 1-2 times per week	f 5-6 times per week	h 2-3 times per day	d 1 time per month	d 1 time per month	a never	d 1 time per month	a never	a never	i 5-6 times per week	e 2-3 times per month	a never	e 2-3 times per month	a never	a never	h 3-4 times per week	e 2-3 times per month	h 3-4 times per week	a never	a never	g 2 times per week	a never	f 1 time per week	a never	e 2-3 times per month	h 3-4 times per week	a never	h 3-4 times per week	a never	a never	a never	f 1 time per week	a never	a never	a never	a no	b yes	e 4-6 days per week
3. prenatal and postnatal	23	1: White	1: White	2.73	5: 1-3 years college	25.61	e 3-4 times per week	a never	e 3-4 times per week	a never	g 1 time per day	a never	a never	e 2-3 times per month	e 2-3 times per month	a never	e 2-3 times per month	e 2-3 times per month	a never	a never	g 2 times per week	e 2-3 times per month	e 2-3 times per month	e 2-3 times per month	a never	e 2-3 times per month	a never	e 2-3 times per month	g 2 times per week	a never	e 2-3 times per month	a never	a never	g 2 times per week	a never	e 2-3 times per month	a never	e 2-3 times per month	a never	a never	a never	a never	a never	a no	b yes	f every day
3. prenatal and postnatal	34	1: White	1: White	4.01	6: College graduate	25.29	g 1 time per day	d 1-2 times per week	c 2-3 times per month	a never	g 1 time per day	a never	i 5-6 times per week	a never	g 2 times per week	g 2 times per week	g 2 times per week	h 3-4 times per week	a never	a never	g 2 times per week	a never	a never	a never	a never	a never	a never	a never	g 2 times per week	e 2-3 times per month	f 1 time per week	d 1 time per month	d 1 time per month	e 2-3 times per month	e 2-3 times per month	h 3-4 times per week	e 2-3 times per month	f 1 time per week	a never	f 1 time per week	d 1 time per month	a never	a never	a no	b yes	f every day
3. prenatal and postnatal	29	1: White	1: White	4.33	.Q: Add'l demo survey not returned	27.44	d 1-2 times per week	a never	d 1-2 times per week	a never	e 3-4 times per week	e 2-3 times per month	f 1 time per week	d 1 time per month	h 3-4 times per week	a never	e 2-3 times per month	e 2-3 times per month	h 3-4 times per week	i 5-6 times per week	g 2 times per week	e 2-3 times per month	a never	a never	e 2-3 times per month	h 3-4 times per week	d 1 time per month	a never	g 2 times per week	g 2 times per week	d 1 time per month	e 2-3 times per month	e 2-3 times per month	e 2-3 times per month	d 1 time per month	h 3-4 times per week	d 1 time per month	a never	a never	f 1 time per week	e 2-3 times per month	e 2-3 times per month	e 2-3 times per month	a no	a no		b medium	c large	d about 3/4 of the time
3. prenatal and postnatal	33	1: White	1: White	2.75	6: College graduate	22.8	c 2-3 times per month	c 2-3 times per month	d 1-2 times per week	a never	b 1 time per month	a never	d 1 time per month	a never	e 2-3 times per month	a never	f 1 time per week	e 2-3 times per month	f 1 time per week	g 2 times per week	e 2-3 times per month	a never	a never	d 1 time per month	a never	g 2 times per week	e 2-3 times per month	a never	d 1 time per month	e 2-3 times per month	a never	d 1 time per month	d 1 time per month	d 1 time per month	e 2-3 times per month	g 2 times per week	a never	e 2-3 times per month	a never	a never	d 1 time per month	a never	d 1 time per month	a no	b yes	f every day		a small	e almost always or always
3. prenatal and postnatal	34	1: White	1: White	1.69	7: Post graduate	31.62	e 3-4 times per week	e 3-4 times per week	c 2-3 times per month	a never	d 1-2 times per week	f 1 time per week	f 1 time per week	a never	g 2 times per week	e 2-3 times per month	a never	f 1 time per week	a never	a never	a never	a never	a never	f 1 time per week	a never	f 1 time per week	f 1 time per week	e 2-3 times per month	f 1 time per week	f 1 time per week	f 1 time per week	e 2-3 times per month	f 1 time per week	f 1 time per week	a never	g 2 times per week	a never	e 2-3 times per month	e 2-3 times per month	f 1 time per week	a never	d 1 time per month	f 1 time per week	a no	b yes	f every day	a small	b medium	b about 1/4 of the time
3. prenatal and postnatal	39	1: White	1: White	1.69	4: High school graduate	29.35	c 2-3 times per month	b 1 time per month	d 1-2 times per week	a never	b 1 time per month	e 2-3 times per month	e 2-3 times per month	e 2-3 times per month	d 1 time per month	h 3-4 times per week	e 2-3 times per month	d 1 time per month	d 1 time per month	e 2-3 times per month	e 2-3 times per month	e 2-3 times per month	a never	d 1 time per month	d 1 time per month	a never	a never	a never	e 2-3 times per month	e 2-3 times per month	a never	d 1 time per month	d 1 time per month	d 1 time per month	d 1 time per month	d 1 time per month	d 1 time per month	d 1 time per month	a never	d 1 time per month	d 1 time per month	e 2-3 times per month	e 2-3 times per month	a no	b yes	f every day	b medium	b medium	b about 1/4 of the time
1. prenatal only	25	1: White	1: White	2.17	5: 1-3 years college	22.31	b 1 time per month	c 2-3 times per month	b 1 time per month	a never	g 1 time per day	a never	e 2-3 times per month	e 2-3 times per month	e 2-3 times per month	a never	e 2-3 times per month	f 1 time per week	i 5-6 times per week	i 5-6 times per week	i 5-6 times per week	d 1 time per month	a never	a never	a never	a never	i 5-6 times per week	a never	a never	a never	e 2-3 times per month	a never	a never	a never	a never	h 3-4 times per week	e 2-3 times per month	a never	a never	d 1 time per month	d 1 time per month	d 1 time per month	a never	a no	b yes	f every day	a small
1. prenatal only	33	1: White	1: White	0.98	6: College graduate	22.47	g 1 time per day	c 2-3 times per month	h 2-3 times per day	a never	d 1-2 times per week	a never	d 1 time per month	a never	e 2-3 times per month	e 2-3 times per month	e 2-3 times per month	e 2-3 times per month	a never	a never	e 2-3 times per month	a never	a never	a never	a never	e 2-3 times per month	a never	a never	f 1 time per week	e 2-3 times per month	g 2 times per week	a never	a never	e 2-3 times per month	a never	e 2-3 times per month	a never	a never	a never	e 2-3 times per month	e 2-3 times per month	a never	a never	a no	b yes	d 1-3 days per week
1. prenatal only	19	1: White	1: White	1.43	.Q: Add'l demo survey not returned	22.11	e 3-4 times per week	d 1-2 times per week	d 1-2 times per week	a never	d 1-2 times per week	d 1 time per month	f 1 time per week	d 1 time per month	f 1 time per week	a never	d 1 time per month	d 1 time per month	d 1 time per month	a never	d 1 time per month	g 2 times per week	a never	d 1 time per month	d 1 time per month	d 1 time per month	d 1 time per month	d 1 time per month	d 1 time per month	e 2-3 times per month	a never	d 1 time per month	a never	d 1 time per month	d 1 time per month	e 2-3 times per month	a never	e 2-3 times per month	a never	g 2 times per week	d 1 time per month	a never	d 1 time per month	a no	b yes	f every day		b medium	e almost always or always
3. prenatal and postnatal	34	1: White	1: White	2.23	7: Post graduate	27.44	a never	a never	e 3-4 times per week	a never	f 5-6 times per week	e 2-3 times per month	f 1 time per week	a never	a never	f 1 time per week	a never	f 1 time per week	a never	a never	d 1 time per month	a never	a never	a never	a never	a never	a never	e 2-3 times per month	d 1 time per month	f 1 time per week	g 2 times per week	a never	a never	a never	a never	e 2-3 times per month	a never	a never	a never	g 2 times per week	f 1 time per week	a never	a never	a no	b yes	e 4-6 days per week
1. prenatal only	20	1: White	1: White	0.7	4: High school graduate	22.14	h 2-3 times per day	g 1 time per day	g 1 time per day	a never	f 5-6 times per week	f 1 time per week	g 2 times per week	f 1 time per week	h 3-4 times per week	a never	g 2 times per week	a never	d 1 time per month	d 1 time per month	a never	e 2-3 times per month	a never	a never	a never	e 2-3 times per month	e 2-3 times per month	a never	e 2-3 times per month	d 1 time per month	f 1 time per week	a never	a never	a never	d 1 time per month	f 1 time per week	a never	e 2-3 times per month	a never	a never	d 1 time per month	e 2-3 times per month	d 1 time per month	a no	b yes	f every day	c large	a small	e almost always or always
3. prenatal and postnatal	34	1: White	1: White	5.14	5: 1-3 years college	22.47	e 3-4 times per week	d 1-2 times per week	g 1 time per day	a never	c 2-3 times per month	g 2 times per week	e 2-3 times per month	e 2-3 times per month	h 3-4 times per week	a never	e 2-3 times per month	e 2-3 times per month	e 2-3 times per month	d 1 time per month	f 1 time per week	e 2-3 times per month	a never	a never	a never	e 2-3 times per month	f 1 time per week	e 2-3 times per month	f 1 time per week	e 2-3 times per month	e 2-3 times per month	a never	a never	f 1 time per week	f 1 time per week	f 1 time per week	e 2-3 times per month	f 1 time per week	a never	d 1 time per month	d 1 time per month	a never	a never	a no	b yes	f every day
3. prenatal and postnatal	31	1: White	1: White	1.8	6: College graduate	26.63	c 2-3 times per month	g 1 time per day	b 1 time per month	a never	c 2-3 times per month	d 1 time per month	e 2-3 times per month	d 1 time per month	f 1 time per week	a never	e 2-3 times per month	f 1 time per week	a never	e 2-3 times per month	f 1 time per week	d 1 time per month	a never	a never	a never	d 1 time per month	d 1 time per month	a never	e 2-3 times per month	g 2 times per week	e 2-3 times per month	a never	a never	e 2-3 times per month	a never	e 2-3 times per month	a never	a never	a never	d 1 time per month	d 1 time per month	a never	a never	a no	b yes	f every day
1. prenatal only	31	2: Black	2: Black	0.69	5: 1-3 years college	31	b 1 time per month	h 2-3 times per day	a never	a never	c 2-3 times per month	a never	a never	e 2-3 times per month	g 2 times per week	i 5-6 times per week	e 2-3 times per month	d 1 time per month	a never	d 1 time per month	a never	a never	a never	a never	a never	i 5-6 times per week	h 3-4 times per week	h 3-4 times per week	e 2-3 times per month	e 2-3 times per month	g 2 times per week	a never	a never	e 2-3 times per month	a never	h 3-4 times per week	e 2-3 times per month	e 2-3 times per month	a never	j 1 time per day	j 1 time per day	a never	e 2-3 times per month	a no	b yes	f every day		c large	b about 1/4 of the time
3. prenatal and postnatal	33	1: White	1: White	3.47	7: Post graduate	30.9	c 2-3 times per month	d 1-2 times per week	e 3-4 times per week	a never	d 1-2 times per week	a never	f 1 time per week	a never	i 5-6 times per week	a never	e 2-3 times per month	f 1 time per week	a never	d 1 time per month	e 2-3 times per month	a never	a never	a never	a never	a never	a never	a never	f 1 time per week	e 2-3 times per month	f 1 time per week	a never	a never	a never	a never	a never	e 2-3 times per month	d 1 time per month	a never	a never	a never	a never	d 1 time per month	a no	b yes	f every day		a small	e almost always or always
3. prenatal and postnatal	35	1: White	1: White	4.33	6: College graduate	30.27	d 1-2 times per week	c 2-3 times per month	d 1-2 times per week	a never	e 3-4 times per week	a never	h 3-4 times per week	a never	g 2 times per week	a never	a never	e 2-3 times per month	a never	g 2 times per week	f 1 time per week	a never	a never	a never	a never	a never	a never	a never	e 2-3 times per month	a never	a never	d 1 time per month	e 2-3 times per month	d 1 time per month	a never	f 1 time per week	a never	a never	a never	a never	a never	a never	a never	a no	b yes	f every day
3. prenatal and postnatal	39	1: White	1: White	3.92	6: College graduate	20.34	g 1 time per day	d 1-2 times per week	h 2-3 times per day	a never	h 2-3 times per day	d 1 time per month	f 1 time per week	e 2-3 times per month	g 2 times per week	e 2-3 times per month	a never	d 1 time per month	d 1 time per month	a never	h 3-4 times per week	a never	a never	a never	a never	a never	a never	a never	a never	a never	a never	a never	a never	a never	a never	a never	a never	a never	a never	a never	e 2-3 times per month	a never	a never	b yes	b yes	f every day
1. prenatal only	38	1: White	1: White	5.82	6: College graduate	21.63	c 2-3 times per month	a never	b 1 time per month	b 1 time per month	b 1 time per month	e 2-3 times per month	e 2-3 times per month	a never	h 3-4 times per week	a never	a never	f 1 time per week	f 1 time per week	e 2-3 times per month	h 3-4 times per week	a never	h 3-4 times per week	g 2 times per week	a never	a never	d 1 time per month	e 2-3 times per month	f 1 time per week	a never	d 1 time per month	a never	a never	f 1 time per week	d 1 time per month	g 2 times per week	a never	g 2 times per week	a never	a never	d 1 time per month	a never	a never	a no	b yes	f every day
3. prenatal and postnatal	33	1: White	1: White	6.88	6: College graduate	33.29	a never	a never	a never	a never	h 2-3 times per day	a never	a never	a never	e 2-3 times per month	a never	a never	a never	d 1 time per month	d 1 time per month	e 2-3 times per month	a never	a never	d 1 time per month	a never	e 2-3 times per month	e 2-3 times per month	g 2 times per week	e 2-3 times per month	e 2-3 times per month	d 1 time per month	a never	a never	e 2-3 times per month	a never	a never	a never	a never	a never	d 1 time per month	a never		d 1 time per month	a no	b yes	f every day		b medium	e almost always or always
3. prenatal and postnatal	27	1: White	1: White	0.88	5: 1-3 years college	37.91	c 2-3 times per month	h 2-3 times per day	h 2-3 times per day	a never	a never	d 1 time per month	h 3-4 times per week	a never	j 1 time per day	j 1 time per day	a never	i 5-6 times per week	a never	e 2-3 times per month	e 2-3 times per month	h 3-4 times per week	d 1 time per month	h 3-4 times per week	e 2-3 times per month	g 2 times per week	g 2 times per week	g 2 times per week	g 2 times per week	g 2 times per week	d 1 time per month	e 2-3 times per month	e 2-3 times per month	g 2 times per week	a never	g 2 times per week	d 1 time per month	g 2 times per week	a never	d 1 time per month	d 1 time per month	a never	a never	a no	b yes	f every day
3. prenatal and postnatal	30	1: White	1: White	4.63	7: Post graduate	22.46	c 2-3 times per month	d 1-2 times per week	f 5-6 times per week	a never	d 1-2 times per week	a never	a never	a never	h 3-4 times per week	a never	a never	e 2-3 times per month	f 1 time per week	f 1 time per week	f 1 time per week	a never	a never	f 1 time per week	a never	e 2-3 times per month	e 2-3 times per month	e 2-3 times per month	e 2-3 times per month	a never	e 2-3 times per month	a never	a never	e 2-3 times per month	a never	f 1 time per week	d 1 time per month	f 1 time per week	a never	a never	e 2-3 times per month	a never	a never	a no	b yes	e 4-6 days per week
3. prenatal and postnatal	28	4: Other	3: Hispanic	4.03	.Q: Add'l demo survey not returned	26.63	g 1 time per day	d 1-2 times per week	d 1-2 times per week	a never	c 2-3 times per month	a never	e 2-3 times per month	a never	e 2-3 times per month	e 2-3 times per month	f 1 time per week	j 1 time per day	j 1 time per day	g 2 times per week	e 2-3 times per month	g 2 times per week	e 2-3 times per month	f 1 time per week	e 2-3 times per month	d 1 time per month	a never	e 2-3 times per month	e 2-3 times per month	e 2-3 times per month	e 2-3 times per month	d 1 time per month	d 1 time per month	e 2-3 times per month	a never	f 1 time per week	a never	a never	d 1 time per month	a never	a never	a never	d 1 time per month	a no	b yes	f every day		a small	a almost never or never
3. prenatal and postnatal	37	1: White	1: White	2.01	4: High school graduate	38.01	a never	a never	a never	a never	i 4-5 times per day	e 2-3 times per month	d 1 time per month	a never	d 1 time per month	a never	a never	d 1 time per month	a never	a never	d 1 time per month	a never	a never	a never	e 2-3 times per month	f 1 time per week	f 1 time per week	g 2 times per week	f 1 time per week	a never	f 1 time per week	a never	d 1 time per month	f 1 time per week	a never	f 1 time per week	e 2-3 times per month	f 1 time per week	a never	e 2-3 times per month	e 2-3 times per month	a never	d 1 time per month	a no	b yes	f every day		a small	b about 1/4 of the time
1. prenatal only	34	1: White	1: White	1.41	5: 1-3 years college	24.8	c 2-3 times per month	c 2-3 times per month	e 3-4 times per week	a never	d 1-2 times per week	a never	a never	e 2-3 times per month	e 2-3 times per month	a never	e 2-3 times per month	e 2-3 times per month	h 3-4 times per week	i 5-6 times per week	e 2-3 times per month	a never	a never	e 2-3 times per month	d 1 time per month	f 1 time per week	e 2-3 times per month	a never	g 2 times per week	g 2 times per week	f 1 time per week	a never	d 1 time per month	g 2 times per week	e 2-3 times per month	e 2-3 times per month	a never	g 2 times per week	a never	g 2 times per week	g 2 times per week	d 1 time per month	a never	a no	b yes	f every day	b medium
3. prenatal and postnatal	24	1: White	1: White	0.81	.Q: Add'l demo survey not returned	24.89	e 3-4 times per week	e 3-4 times per week	a never	a never	h 2-3 times per day	f 1 time per week	g 2 times per week	g 2 times per week	g 2 times per week	a never	g 2 times per week	h 3-4 times per week	a never	a never	h 3-4 times per week	g 2 times per week	a never	a never	a never	a never	a never	g 2 times per week	h 3-4 times per week	h 3-4 times per week	g 2 times per week	a never	a never	e 2-3 times per month	a never	a never	f 1 time per week	a never	a never	g 2 times per week	g 2 times per week	e 2-3 times per month	e 2-3 times per month	a no	a no		b medium	c large	c about 1/2 of the time
3. prenatal and postnatal	34	1: White	1: White	5.82	5: 1-3 years college	23.59	g 1 time per day	f 5-6 times per week	g 1 time per day	d 1-2 times per week	e 3-4 times per week	a never	i 5-6 times per week	a never	i 5-6 times per week	a never	a never	g 2 times per week	a never	g 2 times per week	a never	a never	a never	a never	a never	e 2-3 times per month	d 1 time per month	e 2-3 times per month	e 2-3 times per month	e 2-3 times per month	e 2-3 times per month	d 1 time per month	a never	e 2-3 times per month	a never	e 2-3 times per month	d 1 time per month	e 2-3 times per month	a never	e 2-3 times per month	a never	a never	a never	a no	b yes	f every day
1. prenatal only	22	3: Asian/Pacific Islander	4: Asian/Pacific Islander	3.53	.Q: Add'l demo survey not returned	21.87	a never	g 1 time per day	c 2-3 times per month	a never	d 1-2 times per week	e 2-3 times per month	a never	d 1 time per month	h 3-4 times per week	a never	a never	h 3-4 times per week	e 2-3 times per month	e 2-3 times per month	e 2-3 times per month	e 2-3 times per month	a never	e 2-3 times per month	a never	a never	a never	a never	f 1 time per week	d 1 time per month	d 1 time per month	a never	d 1 time per month	e 2-3 times per month	a never	e 2-3 times per month	a never	a never	a never	a never	a never	a never	d 1 time per month	a no	b yes	f every day		b medium	a almost never or never
1. prenatal only	24	1: White	1: White	2	.Q: Add'l demo survey not returned	25.75	c 2-3 times per month	c 2-3 times per month	c 2-3 times per month	g 1 time per day	g 1 time per day	d 1 time per month	d 1 time per month	d 1 time per month	e 2-3 times per month	a never	e 2-3 times per month	e 2-3 times per month	e 2-3 times per month	e 2-3 times per month	d 1 time per month	e 2-3 times per month	d 1 time per month	e 2-3 times per month	d 1 time per month	a never	e 2-3 times per month	e 2-3 times per month	d 1 time per month	d 1 time per month	e 2-3 times per month	d 1 time per month	e 2-3 times per month	e 2-3 times per month	e 2-3 times per month	e 2-3 times per month	e 2-3 times per month	e 2-3 times per month	a never	d 1 time per month	d 1 time per month	d 1 time per month	d 1 time per month	a no	b yes	a never	b medium	b medium	c about 1/2 of the time
3. prenatal and postnatal	33	4: Other	5: Other	2.57	6: College graduate	26.95	d 1-2 times per week	d 1-2 times per week	d 1-2 times per week	a never	c 2-3 times per month	d 1 time per month	a never	a never	i 5-6 times per week	e 2-3 times per month	g 2 times per week	e 2-3 times per month	e 2-3 times per month	g 2 times per week	h 3-4 times per week	a never	a never	g 2 times per week	a never	e 2-3 times per month	a never	a never	f 1 time per week	f 1 time per week	a never	a never	d 1 time per month	f 1 time per week	a never	f 1 time per week	d 1 time per month	a never	a never	f 1 time per week	a never	e 2-3 times per month	a never	a no	b yes	f every day	b medium
3. prenatal and postnatal	45	1: White	1: White	1.88	5: 1-3 years college	44.39	d 1-2 times per week	c 2-3 times per month	g 1 time per day	a never	e 3-4 times per week	a never	f 1 time per week	g 2 times per week	e 2-3 times per month	a never	e 2-3 times per month	a never	d 1 time per month	a never	e 2-3 times per month	f 1 time per week	d 1 time per month	e 2-3 times per month	a never	g 2 times per week	e 2-3 times per month	e 2-3 times per month	e 2-3 times per month	e 2-3 times per month	a never	a never	d 1 time per month	e 2-3 times per month	a never	f 1 time per week	a never	d 1 time per month	a never	f 1 time per week	a never	d 1 time per month	a never	a no	b yes	e 4-6 days per week	b medium
3. prenatal and postnatal	25	1: White	1: White	0.29	4: High school graduate	29.76	c 2-3 times per month	b 1 time per month	i 4-5 times per day	a never	h 2-3 times per day	e 2-3 times per month	e 2-3 times per month	a never	e 2-3 times per month	d 1 time per month	d 1 time per month	e 2-3 times per month	d 1 time per month	d 1 time per month	a never	e 2-3 times per month	d 1 time per month	d 1 time per month	d 1 time per month	g 2 times per week	e 2-3 times per month	e 2-3 times per month	e 2-3 times per month	e 2-3 times per month	d 1 time per month	a never	d 1 time per month	a never	a never	e 2-3 times per month	a never	e 2-3 times per month	a never	e 2-3 times per month	d 1 time per month	a never	d 1 time per month	a no	b yes	f every day		a small	c about 1/2 of the time
3. prenatal and postnatal	18	1: White	1: White	0.56	.Q: Add'l demo survey not returned	20.6	d 1-2 times per week	e 3-4 times per week	a never	a never	d 1-2 times per week	e 2-3 times per month	i 5-6 times per week	a never	h 3-4 times per week	a never	f 1 time per week	k 2 or more times per day	a never	a never	e 2-3 times per month	f 1 time per week	a never	f 1 time per week	a never	a never	a never	a never	g 2 times per week	a never	a never	e 2-3 times per month	a never	e 2-3 times per month	a never	a never	e 2-3 times per month	a never	a never	e 2-3 times per month	a never	a never	e 2-3 times per month	a no	b yes	f every day		b medium	e almost always or always
1. prenatal only	18	1: White	1: White	1.43	.Q: Add'l demo survey not returned	43.9	d 1-2 times per week	b 1 time per month	f 5-6 times per week	a never	h 2-3 times per day	e 2-3 times per month	a never	d 1 time per month	g 2 times per week	a never	d 1 time per month	f 1 time per week	a never	a never	f 1 time per week	e 2-3 times per month	d 1 time per month	d 1 time per month	g 2 times per week	g 2 times per week	d 1 time per month	e 2-3 times per month	e 2-3 times per month	d 1 time per month	e 2-3 times per month	e 2-3 times per month	e 2-3 times per month	d 1 time per month	e 2-3 times per month	e 2-3 times per month	d 1 time per month	e 2-3 times per month	d 1 time per month	e 2-3 times per month	d 1 time per month	d 1 time per month	e 2-3 times per month	a no	b yes	f every day	b medium	b medium	e almost always or always
3. prenatal and postnatal	37	1: White	1: White	2.85	6: College graduate	23.96	d 1-2 times per week	a never	b 1 time per month	a never	g 1 time per day	a never	e 2-3 times per month	a never	g 2 times per week	f 1 time per week	f 1 time per week	d 1 time per month	a never	a never	d 1 time per month	f 1 time per week	a never	f 1 time per week	a never	a never	g 2 times per week	a never	d 1 time per month	e 2-3 times per month	a never	a never	a never	d 1 time per month	d 1 time per month	f 1 time per week	d 1 time per month	d 1 time per month	a never	d 1 time per month	a never	a never	a never	a no	b yes	f every day
3. prenatal and postnatal	39	1: White	1: White	4.01	6: College graduate	19.49	a never	a never	e 3-4 times per week	a never	j 6 or more times per day	a never	h 3-4 times per week	a never	f 1 time per week	a never	a never	d 1 time per month	e 2-3 times per month	a never	i 5-6 times per week	a never	g 2 times per week	g 2 times per week	a never	a never	a never	a never	a never	a never	a never	a never	a never	a never	a never	a never	a never	a never	a never	a never	a never	a never	a never	b yes	b yes	f every day
3. prenatal and postnatal	44	1: White	1: White	1.31	5: 1-3 years college	21.93	a never	a never	a never	a never	c 2-3 times per month	a never	a never	a never	j 1 time per day	a never	a never	a never	a never	a never	a never	a never	a never	a never	a never	a never	a never	a never	e 2-3 times per month	a never	a never	a never	a never	a never	d 1 time per month	h 3-4 times per week	a never	a never	a never	a never	a never	a never	a never	a no	b yes	f every day
1. prenatal only	37	1: White	1: White	0.53	.Q: Add'l demo survey not returned	18.25	g 1 time per day	e 3-4 times per week	d 1-2 times per week	a never	d 1-2 times per week	e 2-3 times per month	d 1 time per month	a never	g 2 times per week	a never	g 2 times per week	g 2 times per week	g 2 times per week	g 2 times per week	f 1 time per week	e 2-3 times per month	a never	h 3-4 times per week	a never	a never	a never	a never	a never	a never	a never	a never	a never	a never	a never	a never	a never	a never	a never	a never	a never	a never	d 1 time per month	b yes	b yes	f every day		a small	d about 3/4 of the time
3. prenatal and postnatal	26	1: White	1: White	0.32	3: 1-3 years high school	23.49	f 5-6 times per week	f 5-6 times per week	f 5-6 times per week	a never	d 1-2 times per week	a never	d 1 time per month	h 3-4 times per week	g 2 times per week	a never	f 1 time per week	e 2-3 times per month	d 1 time per month	d 1 time per month	d 1 time per month	a never	a never	d 1 time per month	d 1 time per month	e 2-3 times per month	e 2-3 times per month	e 2-3 times per month	e 2-3 times per month	d 1 time per month	e 2-3 times per month	d 1 time per month	d 1 time per month	d 1 time per month	a never	e 2-3 times per month	d 1 time per month	d 1 time per month	d 1 time per month	d 1 time per month	e 2-3 times per month	d 1 time per month	e 2-3 times per month	a no	b yes	f every day	c large	c large	e almost always or always
3. prenatal and postnatal	36	1: White	1: White	5.82	7: Post graduate	35.24	d 1-2 times per week	d 1-2 times per week	a never	c 2-3 times per month	g 1 time per day	a never	h 3-4 times per week	e 2-3 times per month	e 2-3 times per month	a never	g 2 times per week	f 1 time per week	e 2-3 times per month	f 1 time per week	a never	e 2-3 times per month	a never	e 2-3 times per month	a never	d 1 time per month	e 2-3 times per month	e 2-3 times per month	e 2-3 times per month	e 2-3 times per month	a never	d 1 time per month	d 1 time per month	a never	a never	e 2-3 times per month	a never	e 2-3 times per month	e 2-3 times per month	a never	a never	a never	a never	a no	b yes	e 4-6 days per week
1. prenatal only	29	.: No female head of household present					h 2-3 times per day	h 2-3 times per day	b 1 time per month	a never	g 1 time per day	a never	h 3-4 times per week	a never	g 2 times per week	a never	h 3-4 times per week	j 1 time per day	g 2 times per week	f 1 time per week	h 3-4 times per week	f 1 time per week	a never	e 2-3 times per month	e 2-3 times per month	e 2-3 times per month	a never	j 1 time per day	e 2-3 times per month	e 2-3 times per month	e 2-3 times per month	d 1 time per month	d 1 time per month	d 1 time per month	d 1 time per month	e 2-3 times per month	a never	e 2-3 times per month	a never	d 1 time per month	e 2-3 times per month	a never	a never	a no	b yes	f every day
3. prenatal and postnatal	31	1: White	1: White	2.75	5: 1-3 years college	21.93	d 1-2 times per week	d 1-2 times per week	a never	a never	d 1-2 times per week	a never	k 2 or more times per day	a never	g 2 times per week	g 2 times per week	a never	h 3-4 times per week	g 2 times per week	f 1 time per week	e 2-3 times per month	a never	a never	g 2 times per week	a never	f 1 time per week	f 1 time per week	f 1 time per week	e 2-3 times per month	e 2-3 times per month	e 2-3 times per month	e 2-3 times per month	d 1 time per month	a never	a never	e 2-3 times per month	a never	a never	a never	e 2-3 times per month	e 2-3 times per month	a never	a never	a no	b yes	f every day
3. prenatal and postnatal	35	1: White	1: White	2.38	7: Post graduate	24.37	d 1-2 times per week	g 1 time per day	a never	a never	a never	a never	h 3-4 times per week	f 1 time per week	e 2-3 times per month	d 1 time per month	e 2-3 times per month	f 1 time per week	a never	a never	g 2 times per week	g 2 times per week	a never	j 1 time per day	d 1 time per month	a never	g 2 times per week	e 2-3 times per month	g 2 times per week	e 2-3 times per month	e 2-3 times per month	d 1 time per month	a never	a never	d 1 time per month	h 3-4 times per week	d 1 time per month	e 2-3 times per month	a never	e 2-3 times per month	a never	a never	d 1 time per month	a no	b yes	f every day		b medium	a almost never or never
3. prenatal and postnatal	35	1: White	1: White	1.59	6: College graduate	34.97	g 1 time per day	a never	a never	a never	e 3-4 times per week	d 1 time per month	h 3-4 times per week	h 3-4 times per week	h 3-4 times per week	a never	g 2 times per week	i 5-6 times per week	h 3-4 times per week	f 1 time per week	h 3-4 times per week	a never	a never	a never	a never	h 3-4 times per week	f 1 time per week	a never	e 2-3 times per month	a never	d 1 time per month	a never	a never	d 1 time per month	a never	f 1 time per week	e 2-3 times per month	d 1 time per month	a never	d 1 time per month	d 1 time per month	a never	d 1 time per month	a no	b yes	f every day		b medium	a almost never or never
3. prenatal and postnatal	31	1: White	1: White	3.53	7: Post graduate	29.65	c 2-3 times per month	c 2-3 times per month	h 2-3 times per day	a never	d 1-2 times per week	a never	a never	d 1 time per month	h 3-4 times per week	f 1 time per week	k 2 or more times per day	d 1 time per month	d 1 time per month	a never	e 2-3 times per month	a never	a never	g 2 times per week	a never	a never	a never	a never	f 1 time per week	d 1 time per month	a never	d 1 time per month	a never	e 2-3 times per month	a never	a never	a never	a never	a never	d 1 time per month	d 1 time per month	a never	a never	a no	b yes	f every day
1. prenatal only	36	1: White	1: White	4.01	6: College graduate	26.63	c 2-3 times per month	c 2-3 times per month	e 3-4 times per week	a never	e 3-4 times per week	a never	d 1 time per month	a never	g 2 times per week	a never	h 3-4 times per week	h 3-4 times per week	g 2 times per week	g 2 times per week	g 2 times per week	d 1 time per month	a never	h 3-4 times per week	a never	a never	e 2-3 times per month	a never	f 1 time per week	e 2-3 times per month	f 1 time per week	a never	e 2-3 times per month	d 1 time per month	d 1 time per month	e 2-3 times per month	a never	e 2-3 times per month	a never	e 2-3 times per month	e 2-3 times per month	a never	d 1 time per month	a no	b yes	f every day		b medium	e almost always or always
1. prenatal only	22	1: White	1: White	2.75	.Q: Add'l demo survey not returned	20.37	a never	a never	c 2-3 times per month	a never	c 2-3 times per month	a never	a never	a never	d 1 time per month	a never	a never	d 1 time per month	a never	a never	d 1 time per month	a never	a never	a never	d 1 time per month	a never	a never	a never	d 1 time per month	e 2-3 times per month	d 1 time per month	d 1 time per month	a never	a never	a never	d 1 time per month	d 1 time per month	d 1 time per month	a never	e 2-3 times per month	a never	a never	a never	a no	b yes	f every day
3. prenatal and postnatal	34	1: White	1: White	1.56	6: College graduate	29.63	g 1 time per day	c 2-3 times per month	e 3-4 times per week	a never	h 2-3 times per day	d 1 time per month	f 1 time per week	a never	h 3-4 times per week	d 1 time per month	e 2-3 times per month	a never	a never	a never	e 2-3 times per month	f 1 time per week	a never	a never	e 2-3 times per month	f 1 time per week	d 1 time per month	a never	g 2 times per week	e 2-3 times per month	f 1 time per week	a never	e 2-3 times per month	d 1 time per month	a never	e 2-3 times per month	a never	e 2-3 times per month	a never	e 2-3 times per month	e 2-3 times per month	a never	f 1 time per week	a no	b yes	f every day		b medium	c about 1/2 of the time
3. prenatal and postnatal	32	1: White	1: White	7.22	7: Post graduate	26.08	a never	a never	c 2-3 times per month	a never	c 2-3 times per month	a never	a never	a never	a never	g 2 times per week	d 1 time per month	e 2-3 times per month	e 2-3 times per month	e 2-3 times per month	d 1 time per month	a never	d 1 time per month	e 2-3 times per month	d 1 time per month	e 2-3 times per month	d 1 time per month	d 1 time per month	g 2 times per week	a never	f 1 time per week	a never	a never	g 2 times per week	e 2-3 times per month	g 2 times per week	d 1 time per month	a never	a never	d 1 time per month	e 2-3 times per month	a never	e 2-3 times per month	a no	b yes	d 1-3 days per week		b medium	e almost always or always
3. prenatal and postnatal	26	1: White	1: White	0.48	5: 1-3 years college	33.23	d 1-2 times per week	f 5-6 times per week	a never	a never	g 1 time per day	g 2 times per week	e 2-3 times per month	e 2-3 times per month	e 2-3 times per month	a never	e 2-3 times per month	e 2-3 times per month	a never	a never	e 2-3 times per month	e 2-3 times per month	e 2-3 times per month	d 1 time per month	e 2-3 times per month	e 2-3 times per month	e 2-3 times per month	a never	e 2-3 times per month	e 2-3 times per month	d 1 time per month	f 1 time per week	d 1 time per month	a never	a never	e 2-3 times per month	e 2-3 times per month	a never	a never	d 1 time per month	e 2-3 times per month	e 2-3 times per month	d 1 time per month	a no	b yes	f every day	b medium	b medium	e almost always or always
3. prenatal and postnatal	28	1: White	1: White	2.13	7: Post graduate	27.46	c 2-3 times per month	a never	a never	d 1-2 times per week	d 1-2 times per week	d 1 time per month	f 1 time per week	a never	a never	a never	e 2-3 times per month	e 2-3 times per month	e 2-3 times per month	e 2-3 times per month	g 2 times per week	a never	a never	a never	a never	f 1 time per week	a never	a never	f 1 time per week	a never	d 1 time per month	a never	a never	d 1 time per month	a never	g 2 times per week	a never	e 2-3 times per month	a never	a never	e 2-3 times per month	a never	d 1 time per month	a no	b yes	f every day		a small	d about 3/4 of the time
3. prenatal and postnatal	45	1: White	1: White	0.71	5: 1-3 years college	22.3	a never	a never	i 4-5 times per day	a never	c 2-3 times per month	a never	g 2 times per week	a never	e 2-3 times per month	g 2 times per week	d 1 time per month	f 1 time per week	g 2 times per week	g 2 times per week	d 1 time per month	a never	a never	f 1 time per week	a never	f 1 time per week	d 1 time per month	a never	f 1 time per week	g 2 times per week	f 1 time per week	a never	d 1 time per month	f 1 time per week	f 1 time per week	g 2 times per week	d 1 time per month	g 2 times per week	e 2-3 times per month	g 2 times per week	e 2-3 times per month	a never	a never	a no	b yes	f every day
1. prenatal only	34	1: White	1: White	3.47	5: 1-3 years college	23.4	h 2-3 times per day	f 5-6 times per week	f 5-6 times per week	a never	h 2-3 times per day	f 1 time per week	e 2-3 times per month	a never	e 2-3 times per month	a never	e 2-3 times per month	g 2 times per week	a never	f 1 time per week	e 2-3 times per month	e 2-3 times per month	f 1 time per week	h 3-4 times per week	a never	a never	d 1 time per month	d 1 time per month	e 2-3 times per month	e 2-3 times per month	a never	a never	d 1 time per month	e 2-3 times per month	a never	a never	d 1 time per month	d 1 time per month	a never	e 2-3 times per month	a never	a never	a never	a no	b yes	f every day
3. prenatal and postnatal	33	1: White	1: White	0.72	5: 1-3 years college	27.98	b 1 time per month	b 1 time per month	h 2-3 times per day	e 3-4 times per week	h 2-3 times per day	a never	g 2 times per week	a never	d 1 time per month	a never	a never	a never	a never	a never	a never	a never	a never	a never	e 2-3 times per month	a never	d 1 time per month	d 1 time per month	e 2-3 times per month	d 1 time per month	d 1 time per month	a never	a never	d 1 time per month	a never	e 2-3 times per month	a never	d 1 time per month	a never	a never	a never	a never	a never	a no	b yes	d 1-3 days per week
3. prenatal and postnatal	34	1: White	1: White	5.63	6: College graduate	32.28	g 1 time per day	c 2-3 times per month	c 2-3 times per month	a never	e 3-4 times per week	a never	e 2-3 times per month	e 2-3 times per month	h 3-4 times per week	d 1 time per month	d 1 time per month	h 3-4 times per week	g 2 times per week	e 2-3 times per month	a never	a never	a never	e 2-3 times per month	e 2-3 times per month	e 2-3 times per month	f 1 time per week	e 2-3 times per month	e 2-3 times per month	f 1 time per week	d 1 time per month	a never	d 1 time per month	e 2-3 times per month	e 2-3 times per month	f 1 time per week	a never	e 2-3 times per month	e 2-3 times per month	e 2-3 times per month	d 1 time per month	a never	d 1 time per month	a no	b yes	f every day		a small	e almost always or always
3. prenatal and postnatal	29	1: White	1: White	3.06	.Q: Add'l demo survey not returned	20.6	g 1 time per day	d 1-2 times per week	f 5-6 times per week	c 2-3 times per month	e 3-4 times per week	a never	i 5-6 times per week	f 1 time per week	a never	a never	h 3-4 times per week	h 3-4 times per week	d 1 time per month	a never	i 5-6 times per week	a never	a never	a never	e 2-3 times per month	d 1 time per month	a never	a never	g 2 times per week	e 2-3 times per month	a never	d 1 time per month	d 1 time per month	e 2-3 times per month	a never	e 2-3 times per month	a never	a never	a never	e 2-3 times per month	a never	d 1 time per month	a never	a no	b yes	a never	b medium
3. prenatal and postnatal	27	1: White	1: White	1.32	5: 1-3 years college	17.17	c 2-3 times per month	b 1 time per month	a never	a never	a never	e 2-3 times per month	a never	a never	e 2-3 times per month	a never	e 2-3 times per month	d 1 time per month	e 2-3 times per month	d 1 time per month	e 2-3 times per month	a never	a never	e 2-3 times per month	a never	a never	a never	a never	d 1 time per month	f 1 time per week	e 2-3 times per month	a never	d 1 time per month	e 2-3 times per month	a never	g 2 times per week	f 1 time per week	a never	a never	a never	a never	a never	a never	a no	b yes	f every day
3. prenatal and postnatal	35	1: White	1: White	7.22	6: College graduate	18.56	c 2-3 times per month	b 1 time per month	c 2-3 times per month	a never	c 2-3 times per month	a never	e 2-3 times per month	a never	j 1 time per day	i 5-6 times per week	e 2-3 times per month	j 1 time per day	a never	a never	i 5-6 times per week	a never	a never	e 2-3 times per month	a never	e 2-3 times per month	e 2-3 times per month	a never	e 2-3 times per month	e 2-3 times per month	a never	a never	a never	e 2-3 times per month	a never	h 3-4 times per week	a never	a never	a never	a never	a never	a never	a never	a no	b yes	f every day
1. prenatal only	21	2: Black	2: Black	1.59	.Q: Add'l demo survey not returned	18.5	e 3-4 times per week	a never	e 3-4 times per week	a never	d 1-2 times per week	a never	g 2 times per week	a never	j 1 time per day	a never	e 2-3 times per month	g 2 times per week	f 1 time per week	i 5-6 times per week	e 2-3 times per month	e 2-3 times per month	a never	d 1 time per month	a never	a never	h 3-4 times per week	f 1 time per week	g 2 times per week	e 2-3 times per month	d 1 time per month	a never	a never	d 1 time per month	d 1 time per month	d 1 time per month	d 1 time per month	e 2-3 times per month	a never	h 3-4 times per week	e 2-3 times per month	a never	e 2-3 times per month	a no	b yes	c 1-3 days per month		b medium	a almost never or never
3. prenatal and postnatal	34	1: White	1: White	1.41	5: 1-3 years college	25.75	a never	c 2-3 times per month	g 1 time per day	a never	g 1 time per day	e 2-3 times per month	d 1 time per month	a never	a never	a never	a never	a never	a never	a never	a never	a never	a never	a never	a never	e 2-3 times per month	f 1 time per week	a never	f 1 time per week	e 2-3 times per month	f 1 time per week	d 1 time per month	a never	e 2-3 times per month	e 2-3 times per month	f 1 time per week	e 2-3 times per month	d 1 time per month	a never	e 2-3 times per month	a never	a never	a never	a no	b yes	f every day
3. prenatal and postnatal	31	1: White	1: White	0.21	3: 1-3 years high school	27.37	c 2-3 times per month	d 1-2 times per week	c 2-3 times per month	a never	c 2-3 times per month	e 2-3 times per month	e 2-3 times per month	e 2-3 times per month	e 2-3 times per month	a never	e 2-3 times per month	a never	a never	d 1 time per month	e 2-3 times per month	d 1 time per month	a never	a never	e 2-3 times per month	e 2-3 times per month	e 2-3 times per month	e 2-3 times per month	g 2 times per week	j 1 time per day	g 2 times per week	j 1 time per day	d 1 time per month	e 2-3 times per month	a never	e 2-3 times per month	a never	a never	a never	e 2-3 times per month	f 1 time per week	a never	a never	a no	b yes	f every day
1. prenatal only	36	1: White	1: White	4.76	7: Post graduate	42.74	c 2-3 times per month	d 1-2 times per week	a never	a never	c 2-3 times per month	a never	a never	e 2-3 times per month	e 2-3 times per month	a never	h 3-4 times per week	h 3-4 times per week	a never	d 1 time per month	g 2 times per week	a never	a never	a never	e 2-3 times per month	g 2 times per week	e 2-3 times per month	a never	e 2-3 times per month	g 2 times per week	a never	a never	d 1 time per month	e 2-3 times per month	a never	g 2 times per week	a never	d 1 time per month	a never	d 1 time per month	d 1 time per month	d 1 time per month	a never	a no	b yes	c 1-3 days per month	b medium
3. prenatal and postnatal	31	1: White	1: White	0.7	6: College graduate	19.37	c 2-3 times per month	c 2-3 times per month	d 1-2 times per week	a never	b 1 time per month	d 1 time per month	h 3-4 times per week	e 2-3 times per month	h 3-4 times per week	a never	e 2-3 times per month	d 1 time per month	f 1 time per week	g 2 times per week	e 2-3 times per month	a never	e 2-3 times per month	a never	a never	d 1 time per month	e 2-3 times per month	a never	f 1 time per week	g 2 times per week	a never	a never	a never	a never	a never	e 2-3 times per month	d 1 time per month	d 1 time per month	a never	d 1 time per month	d 1 time per month	a never	a never	a no	b yes	f every day
1. prenatal only	19	1: White	1: White	0.56	.Q: Add'l demo survey not returned	18.07	f 5-6 times per week	f 5-6 times per week	f 5-6 times per week	d 1-2 times per week	d 1-2 times per week	a never	f 1 time per week	f 1 time per week	h 3-4 times per week	a never	i 5-6 times per week	f 1 time per week	g 2 times per week	a never	g 2 times per week	h 3-4 times per week	g 2 times per week	a never	a never	a never	a never	a never	a never	e 2-3 times per month	e 2-3 times per month	e 2-3 times per month	a never	a never	a never	a never	f 1 time per week	a never	a never	d 1 time per month	a never	a never	a never	a no	b yes	f every day
3. prenatal and postnatal	34	1: White	1: White	8.83	6: College graduate	22.31	d 1-2 times per week	g 1 time per day	a never	a never	g 1 time per day	e 2-3 times per month	e 2-3 times per month	a never	g 2 times per week	g 2 times per week	a never	d 1 time per month	e 2-3 times per month	d 1 time per month	e 2-3 times per month	a never	e 2-3 times per month	a never	e 2-3 times per month	g 2 times per week	a never	a never	e 2-3 times per month	a never	d 1 time per month	a never	d 1 time per month	e 2-3 times per month	d 1 time per month	d 1 time per month	a never	e 2-3 times per month	a never	a never	a never	a never	d 1 time per month	a no	b yes	f every day		a small	e almost always or always
3. prenatal and postnatal	29	1: White	1: White	2.53	5: 1-3 years college	19.14	b 1 time per month	c 2-3 times per month	c 2-3 times per month	a never	b 1 time per month	e 2-3 times per month	e 2-3 times per month	a never	j 1 time per day	h 3-4 times per week	a never	d 1 time per month	a never	k 2 or more times per day	e 2-3 times per month	a never	a never	a never	a never	a never	e 2-3 times per month	a never	d 1 time per month	a never	a never	a never	a never	d 1 time per month	e 2-3 times per month	a never	d 1 time per month	e 2-3 times per month	a never	a never	a never	a never	a never	a no	b yes	f every day
3. prenatal and postnatal	23	1: White	1: White	11.27	.Q: Add'l demo survey not returned	26.58	a never	c 2-3 times per month	e 3-4 times per week	a never	i 4-5 times per day	a never	f 1 time per week	g 2 times per week	j 1 time per day	a never	a never	e 2-3 times per month	e 2-3 times per month	f 1 time per week	e 2-3 times per month	a never	a never	h 3-4 times per week	a never	f 1 time per week	e 2-3 times per month	f 1 time per week	f 1 time per week	f 1 time per week	g 2 times per week	e 2-3 times per month	d 1 time per month	e 2-3 times per month	a never	f 1 time per week	a never	g 2 times per week	a never	e 2-3 times per month	f 1 time per week	f 1 time per week	d 1 time per month	a no	b yes	f every day	b medium	b medium	e almost always or always
3. prenatal and postnatal	38	1: White	1: White	5.13	7: Post graduate	28.7	c 2-3 times per month	e 3-4 times per week	d 1-2 times per week	c 2-3 times per month	a never	a never	h 3-4 times per week	a never	g 2 times per week	a never	g 2 times per week	g 2 times per week	d 1 time per month	a never	i 5-6 times per week	a never	a never	a never	a never	a never	a never	a never	g 2 times per week	a never	e 2-3 times per month	d 1 time per month	e 2-3 times per month	e 2-3 times per month	a never	g 2 times per week	a never	e 2-3 times per month	a never	a never	e 2-3 times per month	a never	a never	a no	b yes	f every day
1. prenatal only	19	1: White	1: White	0.32	.Q: Add'l demo survey not returned	22.13	c 2-3 times per month	e 3-4 times per week	a never	a never	c 2-3 times per month	a never	e 2-3 times per month	a never	d 1 time per month	a never	a never	e 2-3 times per month	a never	a never	e 2-3 times per month	d 1 time per month	a never	e 2-3 times per month	d 1 time per month	d 1 time per month	d 1 time per month	a never	e 2-3 times per month	d 1 time per month	d 1 time per month	a never	d 1 time per month	d 1 time per month	a never	d 1 time per month	a never	d 1 time per month	a never	a never	a never	d 1 time per month	a never	a no	b yes	f every day	a small
3. prenatal and postnatal	25	4: Other	5: Other	2.57	5: 1-3 years college	22.55	g 1 time per day	g 1 time per day	a never	a never	g 1 time per day	f 1 time per week	a never	a never	a never	d 1 time per month	a never	d 1 time per month	a never	a never	a never	a never	a never	d 1 time per month	a never	h 3-4 times per week	f 1 time per week	a never	g 2 times per week	h 3-4 times per week	h 3-4 times per week	a never	a never	d 1 time per month	a never	f 1 time per week	a never	a never	a never	d 1 time per month	d 1 time per month	a never	a never	a no	b yes	f every day
3. prenatal and postnatal	37	1: White	1: White	2.75	5: 1-3 years college	31.32	d 1-2 times per week	d 1-2 times per week	c 2-3 times per month	a never	c 2-3 times per month	a never	e 2-3 times per month	e 2-3 times per month	j 1 time per day	a never	e 2-3 times per month	a never	a never	a never	d 1 time per month	d 1 time per month	a never	a never	a never	g 2 times per week	h 3-4 times per week	a never	f 1 time per week	d 1 time per month	d 1 time per month	a never	a never	g 2 times per week	a never	a never	a never	a never	a never	e 2-3 times per month	e 2-3 times per month	a never	a never	a no	b yes	f every day
3. prenatal and postnatal	33	1: White	1: White	4.33	6: College graduate	29.63	g 1 time per day	e 3-4 times per week	a never	a never	d 1-2 times per week	h 3-4 times per week	e 2-3 times per month	a never	e 2-3 times per month	h 3-4 times per week	a never	e 2-3 times per month	e 2-3 times per month	a never	e 2-3 times per month	a never	a never	a never	a never	a never	a never	a never	d 1 time per month	e 2-3 times per month	a never	a never	a never	a never	d 1 time per month	d 1 time per month	d 1 time per month	a never	a never	a never	a never	a never	a never	a no	b yes	f every day
3. prenatal and postnatal	31	1: White	1: White	2.75	6: College graduate	23.41	g 1 time per day	c 2-3 times per month	c 2-3 times per month	a never	c 2-3 times per month	e 2-3 times per month	i 5-6 times per week	d 1 time per month	e 2-3 times per month	i 5-6 times per week	e 2-3 times per month	e 2-3 times per month	e 2-3 times per month	e 2-3 times per month	d 1 time per month	a never	a never	e 2-3 times per month	e 2-3 times per month	e 2-3 times per month	e 2-3 times per month	e 2-3 times per month	d 1 time per month	f 1 time per week	e 2-3 times per month	g 2 times per week	d 1 time per month	d 1 time per month	f 1 time per week	e 2-3 times per month	d 1 time per month	e 2-3 times per month	a never	d 1 time per month	a never	d 1 time per month	d 1 time per month	a no	b yes	f every day	b medium	a small	d about 3/4 of the time
1. prenatal only	34	2: Black	2: Black	2.23	6: College graduate	29.18	c 2-3 times per month	c 2-3 times per month	b 1 time per month	a never	b 1 time per month	f 1 time per week	g 2 times per week	f 1 time per week	g 2 times per week	e 2-3 times per month	e 2-3 times per month	g 2 times per week	a never	a never	g 2 times per week	g 2 times per week	a never	e 2-3 times per month	a never	e 2-3 times per month	a never	a never	e 2-3 times per month	a never	a never	a never	d 1 time per month	d 1 time per month	a never	f 1 time per week	a never	a never	a never	e 2-3 times per month	e 2-3 times per month	a never	a never	a no	b yes	f every day
3. prenatal and postnatal	25	1: White	1: White	1.36	5: 1-3 years college	20.12	g 1 time per day	a never	a never	a never	a never	a never	g 2 times per week	f 1 time per week	i 5-6 times per week	a never	a never	e 2-3 times per month	e 2-3 times per month	a never	g 2 times per week	h 3-4 times per week	a never	a never	a never	a never	a never	a never	a never	a never	a never	a never	a never	a never	a never	e 2-3 times per month	a never	a never	a never	a never	a never	a never	a never	a no	b yes	e 4-6 days per week
3. prenatal and postnatal	29	1: White	1: White	0.7	5: 1-3 years college	21.13	e 3-4 times per week	e 3-4 times per week	c 2-3 times per month	a never	a never	d 1 time per month	g 2 times per week	a never	g 2 times per week	f 1 time per week	f 1 time per week	d 1 time per month	a never	a never	e 2-3 times per month	a never	a never	a never	a never	a never	a never	a never	a never	h 3-4 times per week	a never	a never	d 1 time per month	a never	d 1 time per month	e 2-3 times per month	a never	a never	a never	a never	a never	a never		a no	b yes	f every day
3. prenatal and postnatal	43	1: White	1: White	2.75	6: College graduate	36.33	c 2-3 times per month	a never	h 2-3 times per day	a never	h 2-3 times per day	a never	e 2-3 times per month	a never	a never	a never	a never	d 1 time per month	a never	a never	d 1 time per month	a never	a never	a never	a never	d 1 time per month	g 2 times per week	a never	g 2 times per week	e 2-3 times per month	d 1 time per month	d 1 time per month	g 2 times per week	e 2-3 times per month	d 1 time per month	h 3-4 times per week	d 1 time per month	e 2-3 times per month	a never	i 5-6 times per week	d 1 time per month	a never	a never	a no	b yes	e 4-6 days per week
3. prenatal and postnatal	35	1: White	1: White	5.63	7: Post graduate	32.89	b 1 time per month	f 5-6 times per week	a never	a never	g 1 time per day	a never	d 1 time per month	a never	d 1 time per month	d 1 time per month	e 2-3 times per month	f 1 time per week	a never	e 2-3 times per month	d 1 time per month	e 2-3 times per month	a never	a never	a never	e 2-3 times per month	e 2-3 times per month	a never	e 2-3 times per month	e 2-3 times per month	a never	a never	e 2-3 times per month	g 2 times per week	a never	g 2 times per week	a never	d 1 time per month	a never	f 1 time per week	d 1 time per month	a never	d 1 time per month	a no	b yes	f every day		b medium	a almost never or never
3. prenatal and postnatal	43	1: White	1: White	3	6: College graduate	31.32	g 1 time per day	d 1-2 times per week	d 1-2 times per week	a never	a never	d 1 time per month	i 5-6 times per week	d 1 time per month	g 2 times per week	d 1 time per month	f 1 time per week	a never	a never	d 1 time per month	f 1 time per week	a never	a never	j 1 time per day	a never	h 3-4 times per week	f 1 time per week	f 1 time per week	e 2-3 times per month	f 1 time per week	e 2-3 times per month	a never	d 1 time per month	e 2-3 times per month	a never	f 1 time per week	d 1 time per month	f 1 time per week	a never	d 1 time per month	d 1 time per month	a never	f 1 time per week	a no	b yes	f every day		b medium	e almost always or always
3. prenatal and postnatal	34	1: White	1: White	10.43	6: College graduate	21.14	a never	a never	d 1-2 times per week	a never	d 1-2 times per week	a never	d 1 time per month	a never	e 2-3 times per month	a never	g 2 times per week	e 2-3 times per month	a never	e 2-3 times per month	e 2-3 times per month	d 1 time per month	a never	a never	e 2-3 times per month	a never	a never	e 2-3 times per month	f 1 time per week	d 1 time per month	e 2-3 times per month	a never	f 1 time per week	e 2-3 times per month	a never	f 1 time per week	a never	a never	a never	e 2-3 times per month	e 2-3 times per month	a never	a never	a no	b yes	f every day
1. prenatal only	31	1: White	1: White	1.43	5: 1-3 years college	23.57	g 1 time per day	c 2-3 times per month	a never	a never	d 1-2 times per week	a never	f 1 time per week	h 3-4 times per week	g 2 times per week	h 3-4 times per week	f 1 time per week	a never	a never	f 1 time per week	e 2-3 times per month	g 2 times per week	a never	a never	a never	a never	a never	a never	a never	a never	a never	a never	a never	a never	a never	a never	a never	a never	a never	a never	a never	a never	d 1 time per month	b yes	b yes	f every day		a small	e almost always or always
3. prenatal and postnatal	42	1: White	1: White	7.22	6: College graduate	29.95	f 5-6 times per week	f 5-6 times per week	h 2-3 times per day	a never	g 1 time per day	a never	g 2 times per week	a never	j 1 time per day	a never	g 2 times per week	a never	a never	a never	h 3-4 times per week	a never	a never	a never	a never	a never	a never	a never	g 2 times per week	f 1 time per week	a never	f 1 time per week	d 1 time per month	f 1 time per week	f 1 time per week	d 1 time per month	d 1 time per month	a never	a never	g 2 times per week	a never	a never	a never	a no	b yes	f every day
3. prenatal and postnatal	27	1: White	1: White	1.57	6: College graduate	29.05	c 2-3 times per month	b 1 time per month	e 3-4 times per week	a never	d 1-2 times per week	e 2-3 times per month	f 1 time per week	e 2-3 times per month	f 1 time per week	d 1 time per month	f 1 time per week	d 1 time per month	e 2-3 times per month	f 1 time per week	e 2-3 times per month	a never	a never	f 1 time per week	e 2-3 times per month	e 2-3 times per month	e 2-3 times per month	d 1 time per month	d 1 time per month	f 1 time per week	e 2-3 times per month	e 2-3 times per month	e 2-3 times per month	d 1 time per month	a never	f 1 time per week	d 1 time per month	e 2-3 times per month	a never	a never	a never	a never	a never	a no	b yes	a never
3. prenatal and postnatal	35	1: White	1: White	5.14	7: Post graduate	25.5	a never	c 2-3 times per month	c 2-3 times per month	a never	b 1 time per month	a never	d 1 time per month	a never	d 1 time per month	a never	a never	h 3-4 times per week	a never	a never	d 1 time per month	a never	a never	a never	a never	a never	a never	a never	e 2-3 times per month	e 2-3 times per month	e 2-3 times per month	a never	d 1 time per month	e 2-3 times per month	a never	a never	a never	a never	a never	a never	a never	a never	a never	a no	b yes	f every day
3. prenatal and postnatal	36	1: White	1: White	2.33	6: College graduate	21.01	b 1 time per month	a never	a never	a never	a never	a never	g 2 times per week	d 1 time per month	k 2 or more times per day	a never	g 2 times per week	g 2 times per week	d 1 time per month	g 2 times per week	g 2 times per week	f 1 time per week	a never	a never	a never	f 1 time per week	f 1 time per week	a never	e 2-3 times per month	f 1 time per week	a never	a never	a never	e 2-3 times per month	a never	d 1 time per month	a never	d 1 time per month	a never	d 1 time per month	a never	a never	a never	a no	b yes	f every day
1. prenatal only	20	2: Black	2: Black	0.21	4: High school graduate	43.26	f 5-6 times per week	e 3-4 times per week	e 3-4 times per week	a never	e 3-4 times per week	a never	e 2-3 times per month	d 1 time per month	a never	a never	f 1 time per week	g 2 times per week	e 2-3 times per month	e 2-3 times per month	f 1 time per week	d 1 time per month	a never	d 1 time per month	f 1 time per week	f 1 time per week	f 1 time per week	f 1 time per week	f 1 time per week	f 1 time per week	a never	f 1 time per week	e 2-3 times per month	e 2-3 times per month	a never	f 1 time per week	a never	a never	a never	e 2-3 times per month	e 2-3 times per month	a never	e 2-3 times per month	a no	a no	f every day		b medium	a almost never or never
1. prenatal only	30	1: White	1: White	2.13	5: 1-3 years college	36.05						a never	d 1 time per month	a never	a never	a never	a never	d 1 time per month	a never	a never	e 2-3 times per month	a never	a never	d 1 time per month	a never	a never	d 1 time per month	a never	f 1 time per week	f 1 time per week	g 2 times per week	d 1 time per month	a never	d 1 time per month	a never	d 1 time per month	d 1 time per month	f 1 time per week	a never	j 1 time per day	a never	a never	a never	a no	b yes	f every day
3. prenatal and postnatal	24	1: White	1: White	1.19	5: 1-3 years college	28.98	a never	d 1-2 times per week	a never	a never	h 2-3 times per day	e 2-3 times per month	a never	a never	f 1 time per week	e 2-3 times per month	a never	e 2-3 times per month	d 1 time per month	a never	f 1 time per week	a never	a never	a never	a never	a never	f 1 time per week	a never	f 1 time per week	e 2-3 times per month	e 2-3 times per month	a never	d 1 time per month	f 1 time per week	d 1 time per month	e 2-3 times per month	e 2-3 times per month	e 2-3 times per month	a never	d 1 time per month	a never	a never	d 1 time per month	a no	b yes	f every day		a small	a almost never or never
3. prenatal and postnatal	37	1: White	1: White	4.63	6: College graduate	18.48	f 5-6 times per week	e 3-4 times per week	e 3-4 times per week	a never	d 1-2 times per week	a never	e 2-3 times per month	d 1 time per month	j 1 time per day	a never	h 3-4 times per week	e 2-3 times per month	h 3-4 times per week	e 2-3 times per month	j 1 time per day	a never	d 1 time per month	e 2-3 times per month	d 1 time per month	f 1 time per week	a never	a never	e 2-3 times per month	e 2-3 times per month	a never	a never	a never	e 2-3 times per month	a never	g 2 times per week	a never	a never	a never	a never	a never	a never	a never	a no	b yes	f every day
1. prenatal only	40	1: White	1: White	3.38	7: Post graduate	41.97	a never	b 1 time per month	a never	a never	a never	d 1 time per month	g 2 times per week	a never	e 2-3 times per month	d 1 time per month	d 1 time per month	e 2-3 times per month	d 1 time per month	e 2-3 times per month	a never	e 2-3 times per month	a never	a never	a never	g 2 times per week	g 2 times per week	g 2 times per week	d 1 time per month	a never	d 1 time per month	d 1 time per month	a never	e 2-3 times per month	e 2-3 times per month	e 2-3 times per month	a never	d 1 time per month	a never	a never	a never		a never	a no	b yes	f every day
3. prenatal and postnatal	34	1: White	1: White	2.38	4: High school graduate	38.37	g 1 time per day	e 3-4 times per week	d 1-2 times per week	a never	e 3-4 times per week	d 1 time per month	e 2-3 times per month	a never	h 3-4 times per week	a never	e 2-3 times per month	h 3-4 times per week	h 3-4 times per week	h 3-4 times per week	h 3-4 times per week	a never	a never	a never	a never	a never	g 2 times per week	g 2 times per week	e 2-3 times per month	e 2-3 times per month	e 2-3 times per month	a never	a never	e 2-3 times per month	e 2-3 times per month	g 2 times per week	a never	g 2 times per week	a never	e 2-3 times per month	a never	a never	a never	a no	b yes	f every day
3. prenatal and postnatal	38	1: White	1: White	2.3	5: 1-3 years college	22.15	e 3-4 times per week	e 3-4 times per week	e 3-4 times per week	a never	c 2-3 times per month	e 2-3 times per month	g 2 times per week	d 1 time per month	g 2 times per week	d 1 time per month	d 1 time per month	e 2-3 times per month	d 1 time per month	d 1 time per month	d 1 time per month	d 1 time per month	a never	a never	a never	e 2-3 times per month	e 2-3 times per month	a never	d 1 time per month	e 2-3 times per month	d 1 time per month	d 1 time per month	e 2-3 times per month	d 1 time per month	d 1 time per month	d 1 time per month	a never	d 1 time per month	a never	d 1 time per month	d 1 time per month	a never	d 1 time per month	a no	b yes	f every day		b medium	e almost always or always
3. prenatal and postnatal	27	1: White	1: White	1.01	5: 1-3 years college	39.47	d 1-2 times per week	h 2-3 times per day	d 1-2 times per week	a never	g 1 time per day	e 2-3 times per month	e 2-3 times per month	e 2-3 times per month	e 2-3 times per month	a never	g 2 times per week	g 2 times per week	d 1 time per month	f 1 time per week	e 2-3 times per month	g 2 times per week	e 2-3 times per month	e 2-3 times per month	g 2 times per week	g 2 times per week	g 2 times per week	g 2 times per week	g 2 times per week	g 2 times per week	e 2-3 times per month	e 2-3 times per month	a never	e 2-3 times per month	e 2-3 times per month	h 3-4 times per week	a never	e 2-3 times per month	a never	f 1 time per week	g 2 times per week	a never	a never	a no	b yes	d 1-3 days per week
3. prenatal and postnatal	27	1: White	1: White	3.38	6: College graduate	28.25	h 2-3 times per day	b 1 time per month	a never	g 1 time per day	c 2-3 times per month	a never	e 2-3 times per month	a never	e 2-3 times per month	a never	e 2-3 times per month	d 1 time per month	d 1 time per month	a never	d 1 time per month	a never	a never	d 1 time per month	a never	k 2 or more times per day	a never	a never	a never	a never	a never	a never	a never	a never	a never	e 2-3 times per month	a never	a never	a never	a never	a never	a never	a never	b yes	b yes	f every day
3. prenatal and postnatal	34	1: White	1: White	1.01	5: 1-3 years college	20.12	e 3-4 times per week	c 2-3 times per month	e 3-4 times per week	a never	f 5-6 times per week	a never	e 2-3 times per month	a never	f 1 time per week	a never	g 2 times per week	e 2-3 times per month	a never	a never	h 3-4 times per week	d 1 time per month	e 2-3 times per month	a never	d 1 time per month	a never	d 1 time per month	a never	e 2-3 times per month	e 2-3 times per month	d 1 time per month	e 2-3 times per month	e 2-3 times per month	e 2-3 times per month	e 2-3 times per month	e 2-3 times per month	d 1 time per month	e 2-3 times per month	a never	a never	d 1 time per month	f 1 time per week	f 1 time per week	a no	b yes	f every day	b medium	c large	a almost never or never
1. prenatal only	33	1: White	1: White	6.88	6: College graduate	26.46	c 2-3 times per month	a never	f 5-6 times per week	a never	e 3-4 times per week	e 2-3 times per month	g 2 times per week	e 2-3 times per month	h 3-4 times per week	a never	e 2-3 times per month	g 2 times per week	a never	a never	h 3-4 times per week	f 1 time per week	a never	j 1 time per day	a never	e 2-3 times per month	d 1 time per month	a never	f 1 time per week	e 2-3 times per month	d 1 time per month	a never	d 1 time per month	d 1 time per month	a never	d 1 time per month	d 1 time per month	d 1 time per month	a never	d 1 time per month	d 1 time per month	a never	a never	a no	b yes	f every day
1. prenatal only	21	1: White	1: White	0.69	4: High school graduate	14.92	c 2-3 times per month	h 2-3 times per day	c 2-3 times per month	a never	d 1-2 times per week	a never	f 1 time per week	a never	j 1 time per day	a never	a never	e 2-3 times per month	a never	f 1 time per week	g 2 times per week	a never	a never	a never	a never	g 2 times per week	a never	f 1 time per week	f 1 time per week	g 2 times per week	a never	g 2 times per week	a never	e 2-3 times per month	a never	e 2-3 times per month	d 1 time per month	a never	a never	f 1 time per week	a never	a never	d 1 time per month	a no	b yes	f every day		a small	e almost always or always
3. prenatal and postnatal	28	1: White	1: White	3.05	5: 1-3 years college	21.63	c 2-3 times per month	b 1 time per month	e 3-4 times per week	a never	c 2-3 times per month	a never	a never	e 2-3 times per month	h 3-4 times per week	a never	a never	e 2-3 times per month	h 3-4 times per week	h 3-4 times per week	a never	e 2-3 times per month	a never	a never	a never	e 2-3 times per month	h 3-4 times per week	e 2-3 times per month	e 2-3 times per month	d 1 time per month	e 2-3 times per month	a never	a never	e 2-3 times per month	a never	a never	a never	d 1 time per month	a never	d 1 time per month	a never	a never	a never	a no	b yes	e 4-6 days per week
3. prenatal and postnatal	26	1: White	1: White	0.69	4: High school graduate	30.27	e 3-4 times per week	a never	f 5-6 times per week	a never	g 1 time per day	a never	a never	e 2-3 times per month	h 3-4 times per week	a never	a never	e 2-3 times per month	e 2-3 times per month	a never	k 2 or more times per day	a never	a never	a never	a never	a never	e 2-3 times per month	a never	d 1 time per month	e 2-3 times per month	a never	a never	d 1 time per month	d 1 time per month	a never	e 2-3 times per month	a never	e 2-3 times per month	a never	a never	a never	a never	a never	a no	b yes	f every day
1. prenatal only	22	1: White	1: White	0.56	.Q: Add'l demo survey not returned	29.29	f 5-6 times per week	a never	a never	a never	h 2-3 times per day	a never	a never	a never	e 2-3 times per month	a never	a never	e 2-3 times per month	a never	e 2-3 times per month	a never	a never	a never	e 2-3 times per month	a never	d 1 time per month	d 1 time per month	d 1 time per month	e 2-3 times per month	d 1 time per month	a never	a never	a never	a never	d 1 time per month	e 2-3 times per month	a never	e 2-3 times per month	a never	a never	e 2-3 times per month	a never	a never	a no	a no
1. prenatal only	18	1: White	1: White	3	.Q: Add'l demo survey not returned	20.98	d 1-2 times per week	f 5-6 times per week	a never	a never	c 2-3 times per month	g 2 times per week	e 2-3 times per month	a never	g 2 times per week	a never	d 1 time per month	d 1 time per month	a never	a never	e 2-3 times per month	d 1 time per month	a never	d 1 time per month	d 1 time per month	f 1 time per week	a never	f 1 time per week	f 1 time per week	d 1 time per month	e 2-3 times per month	d 1 time per month	d 1 time per month	e 2-3 times per month	d 1 time per month	d 1 time per month	d 1 time per month	d 1 time per month	a never	f 1 time per week	a never	d 1 time per month	g 2 times per week	a no		f every day	b medium	b medium	e almost always or always
1. prenatal only	37	1: White	1: White	3.38	4: High school graduate	56.58	a never	c 2-3 times per month	c 2-3 times per month	a never	g 1 time per day	e 2-3 times per month	a never	a never	g 2 times per week	a never	e 2-3 times per month	e 2-3 times per month	d 1 time per month	a never	a never	e 2-3 times per month	a never	d 1 time per month	a never	e 2-3 times per month	e 2-3 times per month	g 2 times per week	e 2-3 times per month	f 1 time per week	e 2-3 times per month	d 1 time per month	a never	e 2-3 times per month	a never	e 2-3 times per month	a never	e 2-3 times per month	a never	d 1 time per month	d 1 time per month	a never	a never	a no	b yes	e 4-6 days per week
3. prenatal and postnatal	37	1: White	1: White	2.06	5: 1-3 years college	30	a never	a never	d 1-2 times per week	a never	c 2-3 times per month	e 2-3 times per month	f 1 time per week	a never	d 1 time per month	g 2 times per week	g 2 times per week	e 2-3 times per month	a never	g 2 times per week	e 2-3 times per month	a never	a never	a never	a never	a never	i 5-6 times per week	a never	e 2-3 times per month	a never	a never	e 2-3 times per month	a never	d 1 time per month	a never	g 2 times per week	a never	d 1 time per month	a never	e 2-3 times per month	d 1 time per month	a never	a never	a no	b yes	f every day
3. prenatal and postnatal	31	1: White	1: White	3.05	6: College graduate	26.78	e 3-4 times per week	e 3-4 times per week	a never	a never	e 3-4 times per week	d 1 time per month	a never	a never	h 3-4 times per week	a never	j 1 time per day	a never	a never	a never	a never	a never	a never	g 2 times per week	e 2-3 times per month	e 2-3 times per month	a never	a never	f 1 time per week	h 3-4 times per week	a never	a never	d 1 time per month	d 1 time per month	a never	d 1 time per month	a never	a never	a never	a never	a never	d 1 time per month	a never	a no	b yes	f every day	b medium
3. prenatal and postnatal	22	1: White	1: White	3.39	4: High school graduate	35.78	e 3-4 times per week	a never	d 1-2 times per week	a never	d 1-2 times per week	d 1 time per month	e 2-3 times per month	e 2-3 times per month	e 2-3 times per month	a never	f 1 time per week	f 1 time per week	a never	e 2-3 times per month	d 1 time per month	e 2-3 times per month	a never	e 2-3 times per month	a never	f 1 time per week	a never	a never	g 2 times per week	f 1 time per week	a never	a never	a never	g 2 times per week	d 1 time per month	g 2 times per week	a never	a never	a never	f 1 time per week	a never	a never	a never	a no	b yes	f every day
3. prenatal and postnatal	36	1: White	1: White	1.44	5: 1-3 years college	30.04	c 2-3 times per month	c 2-3 times per month	e 3-4 times per week	a never	i 4-5 times per day	d 1 time per month	a never	a never	h 3-4 times per week	a never	a never	g 2 times per week	a never	e 2-3 times per month	e 2-3 times per month	d 1 time per month	a never	a never	a never	h 3-4 times per week	a never	e 2-3 times per month	g 2 times per week	e 2-3 times per month	d 1 time per month	e 2-3 times per month	a never	e 2-3 times per month	d 1 time per month	e 2-3 times per month	a never		a never	d 1 time per month	a never	a never	a never	a no	b yes	a never
1. prenatal only	25	1: White	1: White	1.8	4: High school graduate	43.55	a never	d 1-2 times per week	d 1-2 times per week	a never	h 2-3 times per day	d 1 time per month	e 2-3 times per month	a never	a never	a never	a never	e 2-3 times per month	a never	e 2-3 times per month	d 1 time per month	a never	a never	f 1 time per week	a never	e 2-3 times per month	a never	a never	f 1 time per week	a never	f 1 time per week	f 1 time per week	a never	f 1 time per week	a never	h 3-4 times per week	a never	a never	a never	d 1 time per month	d 1 time per month	a never	a never	a no	b yes	e 4-6 days per week
3. prenatal and postnatal	18	2: Black	2: Black	0.21	4: High school graduate	22.68	f 5-6 times per week	h 2-3 times per day	a never	a never	d 1-2 times per week	a never	j 1 time per day	a never	a never	a never	a never	k 2 or more times per day	a never	a never	a never	a never	a never	a never	e 2-3 times per month	a never	a never	a never	a never	a never	a never	a never	a never	a never	a never	a never	a never	a never	a never	a never	a never	a never	a never	a no	b yes	f every day
3. prenatal and postnatal	27	1: White	3: Hispanic	3.53	6: College graduate	22.6	a never	a never	f 5-6 times per week	a never	g 1 time per day	a never	a never	a never	a never	a never	a never	a never	h 3-4 times per week	h 3-4 times per week	e 2-3 times per month	a never	a never	g 2 times per week	a never	f 1 time per week	a never	d 1 time per month	a never	a never	a never	a never	a never	a never	a never	g 2 times per week	a never	a never	a never	a never	d 1 time per month	a never	a never	a no	b yes	f every day
3. prenatal and postnatal	36	1: White	1: White	5.63	7: Post graduate	23.57	g 1 time per day	c 2-3 times per month	f 5-6 times per week	a never	d 1-2 times per week	e 2-3 times per month	a never	d 1 time per month	e 2-3 times per month	a never	d 1 time per month	d 1 time per month	a never	a never	d 1 time per month	d 1 time per month	a never	a never	a never	d 1 time per month	d 1 time per month	a never	e 2-3 times per month	g 2 times per week	d 1 time per month	e 2-3 times per month	d 1 time per month	d 1 time per month	a never	e 2-3 times per month	a never	d 1 time per month	a never	d 1 time per month	d 1 time per month	a never	d 1 time per month	a no	b yes	f every day		b medium	e almost always or always
3. prenatal and postnatal	28	2: Black	2: Black	1.06	3: 1-3 years high school	30.67	e 3-4 times per week	d 1-2 times per week	e 3-4 times per week	a never	h 2-3 times per day	e 2-3 times per month	d 1 time per month	a never	g 2 times per week	h 3-4 times per week	a never	e 2-3 times per month	a never	d 1 time per month	a never	e 2-3 times per month	a never	e 2-3 times per month	d 1 time per month	h 3-4 times per week	h 3-4 times per week	a never	h 3-4 times per week	h 3-4 times per week	d 1 time per month	d 1 time per month	d 1 time per month	d 1 time per month	e 2-3 times per month	g 2 times per week	a never	f 1 time per week	a never	e 2-3 times per month	e 2-3 times per month	a never	a never	a no	b yes	f every day
1. prenatal only	21	1: White	1: White	1.19	3: 1-3 years high school	18.6	a never	a never	e 3-4 times per week	a never	c 2-3 times per month	a never	a never	a never	a never	a never	a never	a never	a never	a never	a never	a never	a never	a never	a never	e 2-3 times per month	a never	a never	e 2-3 times per month	h 3-4 times per week	a never	a never	d 1 time per month	d 1 time per month	a never	a never	a never	a never	a never	a never	d 1 time per month	a never	a never	a no	b yes	f every day
1. prenatal only	34	1: White	1: White	1.19	4: High school graduate	30.51	c 2-3 times per month	h 2-3 times per day	d 1-2 times per week		b 1 time per month	g 2 times per week	a never	e 2-3 times per month	e 2-3 times per month	a never	f 1 time per week	d 1 time per month	a never	f 1 time per week	d 1 time per month	a never	a never	h 3-4 times per week	a never	d 1 time per month	d 1 time per month	d 1 time per month	e 2-3 times per month	d 1 time per month	e 2-3 times per month	e 2-3 times per month	a never	a never	d 1 time per month	h 3-4 times per week	a never	d 1 time per month	d 1 time per month	d 1 time per month	e 2-3 times per month	a never	a never	a no	b yes	f every day
3. prenatal and postnatal	29	1: White	3: Hispanic	0.67	5: 1-3 years college	27.12	g 1 time per day	g 1 time per day	c 2-3 times per month	a never	c 2-3 times per month	f 1 time per week	g 2 times per week	a never	g 2 times per week	a never	g 2 times per week	h 3-4 times per week	e 2-3 times per month	e 2-3 times per month	h 3-4 times per week	e 2-3 times per month	a never	a never	d 1 time per month	f 1 time per week	f 1 time per week	e 2-3 times per month	f 1 time per week	e 2-3 times per month	f 1 time per week	d 1 time per month	a never	a never	d 1 time per month	i 5-6 times per week	e 2-3 times per month	d 1 time per month	a never	a never	a never	a never	a never	a no	b yes	f every day
1. prenatal only	21	2: Black	2: Black	0.56	.Q: Add'l demo survey not returned	22.14	c 2-3 times per month	c 2-3 times per month	c 2-3 times per month	a never	c 2-3 times per month	a never	a never	a never	a never	a never	a never	a never	a never	a never	a never	a never	a never	e 2-3 times per month	d 1 time per month	h 3-4 times per week	d 1 time per month	e 2-3 times per month	e 2-3 times per month	d 1 time per month	e 2-3 times per month	d 1 time per month	e 2-3 times per month	e 2-3 times per month	d 1 time per month	e 2-3 times per month	d 1 time per month	e 2-3 times per month	e 2-3 times per month	i 5-6 times per week	i 5-6 times per week	d 1 time per month	e 2-3 times per month	a no	a no		b medium	b medium	c about 1/2 of the time
3. prenatal and postnatal	32	1: White	1: White	2.38	6: College graduate	50.06	d 1-2 times per week	c 2-3 times per month	c 2-3 times per month	a never	a never	a never	e 2-3 times per month	a never	a never	a never	f 1 time per week	e 2-3 times per month	a never	e 2-3 times per month	e 2-3 times per month	f 1 time per week	a never	a never	a never	a never	g 2 times per week	g 2 times per week	g 2 times per week	h 3-4 times per week	e 2-3 times per month	e 2-3 times per month	d 1 time per month	e 2-3 times per month	a never	a never	e 2-3 times per month	e 2-3 times per month	a never	e 2-3 times per month	e 2-3 times per month	d 1 time per month	a never	a no	b yes	f every day	b medium
3. prenatal and postnatal	26	.N: No Answer	3: Hispanic	2.41	5: 1-3 years college	27.44	h 2-3 times per day	f 5-6 times per week	a never	a never	d 1-2 times per week	h 3-4 times per week	a never	g 2 times per week	g 2 times per week	a never	a never	i 5-6 times per week	j 1 time per day	g 2 times per week	g 2 times per week	g 2 times per week	a never	a never	d 1 time per month	i 5-6 times per week	i 5-6 times per week	a never	d 1 time per month	a never	f 1 time per week	a never	a never	h 3-4 times per week	a never	a never	a never	a never	a never	a never	a never	a never	a never	a no	b yes	f every day
1. prenatal only	38	1: White	1: White	0.8	4: High school graduate	20.12	a never	d 1-2 times per week	a never	d 1-2 times per week	c 2-3 times per month	a never	i 5-6 times per week	a never	g 2 times per week	h 3-4 times per week	a never	e 2-3 times per month	e 2-3 times per month	a never	h 3-4 times per week	a never	a never	a never	a never	a never	g 2 times per week	e 2-3 times per month	e 2-3 times per month	f 1 time per week	d 1 time per month	a never	a never	d 1 time per month	d 1 time per month	e 2-3 times per month	d 1 time per month	a never	a never	d 1 time per month	a never	a never	a never	a no	b yes	e 4-6 days per week
3. prenatal and postnatal	31	1: White	1: White	4.76	6: College graduate	18.88	d 1-2 times per week	a never	d 1-2 times per week	a never	c 2-3 times per month	a never	d 1 time per month	a never	i 5-6 times per week	d 1 time per month	g 2 times per week	g 2 times per week	d 1 time per month	g 2 times per week	d 1 time per month	a never	a never	a never	a never	e 2-3 times per month	a never	a never	a never	a never	a never	a never	a never	a never	a never	e 2-3 times per month	a never	a never	a never	a never	a never	a never	a never	b yes	b yes	a never
3. prenatal and postnatal	28	1: White	1: White	0.7	5: 1-3 years college	25.24	g 1 time per day	c 2-3 times per month	g 1 time per day	a never	h 2-3 times per day	e 2-3 times per month	g 2 times per week	a never	g 2 times per week	a never	i 5-6 times per week	i 5-6 times per week	d 1 time per month	a never	h 3-4 times per week	k 2 or more times per day	a never	g 2 times per week	d 1 time per month	a never	g 2 times per week	f 1 time per week	h 3-4 times per week	a never	e 2-3 times per month	e 2-3 times per month	d 1 time per month	e 2-3 times per month	e 2-3 times per month	g 2 times per week	a never	g 2 times per week	a never	e 2-3 times per month	a never	e 2-3 times per month	a never	a no	b yes	f every day	b medium		c about 1/2 of the time
1. prenatal only	32	1: White	1: White	0.72	5: 1-3 years college		c 2-3 times per month	d 1-2 times per week	b 1 time per month	a never	g 1 time per day	a never	e 2-3 times per month	a never	e 2-3 times per month	a never	e 2-3 times per month	f 1 time per week	a never	a never	a never	e 2-3 times per month	a never	e 2-3 times per month	a never	a never	f 1 time per week	a never	f 1 time per week	a never	a never	a never	a never	e 2-3 times per month	a never	e 2-3 times per month	a never	a never	e 2-3 times per month	e 2-3 times per month	a never	a never	a never	a no	b yes	a never
1. prenatal only	34	1: White	1: White	0.44	3: 1-3 years high school	46.81	e 3-4 times per week	h 2-3 times per day	d 1-2 times per week	a never	d 1-2 times per week	h 3-4 times per week	g 2 times per week	a never	j 1 time per day	a never	g 2 times per week	h 3-4 times per week	f 1 time per week	g 2 times per week	d 1 time per month	d 1 time per month	a never	g 2 times per week	a never	e 2-3 times per month	a never	e 2-3 times per month	d 1 time per month	d 1 time per month	e 2-3 times per month	a never	a never	a never	d 1 time per month	e 2-3 times per month	d 1 time per month	a never	a never	d 1 time per month	d 1 time per month	a never	a never	a no	b yes	f every day
3. prenatal and postnatal	26	1: White	1: White	0.4	5: 1-3 years college	19.2	c 2-3 times per month	d 1-2 times per week	a never	a never	a never	a never	h 3-4 times per week	e 2-3 times per month	j 1 time per day	h 3-4 times per week	a never	h 3-4 times per week	e 2-3 times per month	e 2-3 times per month	e 2-3 times per month	a never	e 2-3 times per month	g 2 times per week	a never	a never	a never	a never	a never	a never	a never	a never	a never	a never	a never	e 2-3 times per month	a never	a never	a never	a never	a never	d 1 time per month	a never	b yes	b yes	f every day	b medium
1. prenatal only	18	.N: No Answer	.N: No Answer	0.58	.Q: Add'l demo survey not returned	21.63	a never	i 4-5 times per day	h 2-3 times per day	a never	i 4-5 times per day	g 2 times per week	g 2 times per week	a never	j 1 time per day	a never	i 5-6 times per week	j 1 time per day	k 2 or more times per day	a never	a never	a never	a never	j 1 time per day	a never	e 2-3 times per month	d 1 time per month	d 1 time per month	i 5-6 times per week	e 2-3 times per month	a never	e 2-3 times per month	a never	a never	a never	d 1 time per month	a never	d 1 time per month	a never	d 1 time per month	d 1 time per month	a never	a never	a no	b yes	f every day
3. prenatal and postnatal	29	1: White	1: White	1.41	6: College graduate	27.46	f 5-6 times per week	d 1-2 times per week	a never	b 1 time per month	g 1 time per day	e 2-3 times per month	e 2-3 times per month	a never	e 2-3 times per month	a never	e 2-3 times per month	h 3-4 times per week	e 2-3 times per month	d 1 time per month	d 1 time per month	a never	a never	f 1 time per week	a never	a never	a never	a never	f 1 time per week	d 1 time per month	e 2-3 times per month	a never	d 1 time per month	e 2-3 times per month	e 2-3 times per month	e 2-3 times per month	a never	e 2-3 times per month	a never	g 2 times per week	e 2-3 times per month	a never	a never	a no	b yes	f every day
1. prenatal only	33	1: White	1: White	0.44	4: High school graduate	46.86	f 5-6 times per week	e 3-4 times per week	b 1 time per month	a never	d 1-2 times per week	g 2 times per week	h 3-4 times per week	e 2-3 times per month	i 5-6 times per week	f 1 time per week	i 5-6 times per week	j 1 time per day	a never	e 2-3 times per month	h 3-4 times per week	e 2-3 times per month	a never	f 1 time per week	d 1 time per month	h 3-4 times per week	a never	e 2-3 times per month	e 2-3 times per month	e 2-3 times per month	d 1 time per month			e 2-3 times per month	d 1 time per month	d 1 time per month	a never	a never	a never	d 1 time per month	a never		a never	a no	b yes	f every day
3. prenatal and postnatal	30	1: White	1: White	5.14	5: 1-3 years college	27.46	d 1-2 times per week	f 5-6 times per week	f 5-6 times per week	a never	g 1 time per day	e 2-3 times per month	e 2-3 times per month	d 1 time per month	e 2-3 times per month	d 1 time per month	e 2-3 times per month	g 2 times per week	f 1 time per week	d 1 time per month	a never	a never	a never	a never	f 1 time per week	f 1 time per week	a never	a never	d 1 time per month	e 2-3 times per month	d 1 time per month	a never	d 1 time per month	e 2-3 times per month	d 1 time per month	g 2 times per week	a never	d 1 time per month	a never	e 2-3 times per month	a never	d 1 time per month	d 1 time per month	a no	b yes	f every day	b medium	a small	d about 3/4 of the time
3. prenatal and postnatal	26	2: Black	2: Black	2.38	.Q: Add'l demo survey not returned	26.15	c 2-3 times per month	a never	c 2-3 times per month	a never	c 2-3 times per month	a never	e 2-3 times per month	a never	e 2-3 times per month	a never	a never	a never	a never	e 2-3 times per month	e 2-3 times per month	a never	a never	a never	e 2-3 times per month	a never	a never	a never	a never	e 2-3 times per month	e 2-3 times per month	a never	a never	e 2-3 times per month	d 1 time per month	e 2-3 times per month	a never	e 2-3 times per month	a never	e 2-3 times per month	e 2-3 times per month	a never	a never	a no	b yes	f every day
3. prenatal and postnatal	24	1: White	1: White	1.85	4: High school graduate	23	a never	d 1-2 times per week	a never	a never	c 2-3 times per month	a never	a never	a never	f 1 time per week	a never	f 1 time per week	d 1 time per month	a never	e 2-3 times per month	d 1 time per month	a never	a never	a never	e 2-3 times per month	a never	a never	d 1 time per month	f 1 time per week	a never	f 1 time per week	a never	a never	e 2-3 times per month	a never	e 2-3 times per month	a never	d 1 time per month	a never	a never	f 1 time per week	d 1 time per month	a never	a no	b yes	f every day	b medium
3. prenatal and postnatal	28	1: White	1: White	3.53	6: College graduate	22.31	f 5-6 times per week	d 1-2 times per week	a never	c 2-3 times per month	c 2-3 times per month	a never	a never	a never	g 2 times per week	a never	a never	a never	a never	a never	e 2-3 times per month	a never	a never	i 5-6 times per week	a never	a never	a never	a never	f 1 time per week	a never	a never	a never	a never	d 1 time per month	a never	h 3-4 times per week	a never	d 1 time per month	a never	a never	e 2-3 times per month	a never	a never	a no	b yes	f every day
3. prenatal and postnatal	23	3: Asian/Pacific Islander	4: Asian/Pacific Islander	2.73	4: High school graduate	32.03	d 1-2 times per week	h 2-3 times per day	a never	a never	c 2-3 times per month	a never	e 2-3 times per month	a never	i 5-6 times per week	e 2-3 times per month	h 3-4 times per week	k 2 or more times per day	g 2 times per week	j 1 time per day	h 3-4 times per week	a never	a never	h 3-4 times per week	a never	h 3-4 times per week	a never	a never	a never	a never	e 2-3 times per month	a never	a never	f 1 time per week	d 1 time per month	g 2 times per week	a never	a never	a never	a never	a never	a never	e 2-3 times per month	a no	a no			b medium	e almost always or always
1. prenatal only	31	1: White	3: Hispanic	2.75	7: Post graduate	23.03	g 1 time per day	b 1 time per month	a never	a never	g 1 time per day	a never	g 2 times per week	a never	k 2 or more times per day	f 1 time per week	j 1 time per day	f 1 time per week	a never	a never	f 1 time per week	j 1 time per day	a never	a never	a never	h 3-4 times per week	g 2 times per week	e 2-3 times per month	f 1 time per week	d 1 time per month	d 1 time per month	a never	a never	e 2-3 times per month	d 1 time per month	e 2-3 times per month	a never	a never	a never	d 1 time per month	d 1 time per month	a never	a never	a no	b yes	f every day
1. prenatal only	20	.: No female head of household present					a never	c 2-3 times per month	a never	a never	a never	d 1 time per month	e 2-3 times per month	g 2 times per week	a never	a never	e 2-3 times per month	a never	a never	a never	a never	a never	a never	k 2 or more times per day	a never	d 1 time per month	d 1 time per month	a never	e 2-3 times per month	a never	a never	a never	a never	d 1 time per month	a never	a never	a never	a never	a never	d 1 time per month	a never	a never	a never	a no	b yes	f every day
3. prenatal and postnatal	18	1: White	3: Hispanic	0.56	4: High school graduate	30.9	c 2-3 times per month	c 2-3 times per month	h 2-3 times per day	a never	b 1 time per month	d 1 time per month	f 1 time per week	g 2 times per week	e 2-3 times per month	a never	e 2-3 times per month	e 2-3 times per month	d 1 time per month	e 2-3 times per month	d 1 time per month	d 1 time per month	a never	a never	a never	f 1 time per week	e 2-3 times per month	a never	g 2 times per week	e 2-3 times per month	a never	a never	a never	a never	a never	e 2-3 times per month	a never	a never	a never	e 2-3 times per month	a never	a never	a never	a no	b yes	f every day
3. prenatal and postnatal	29	1: White	1: White	4.63	7: Post graduate	21.93	f 5-6 times per week	a never	f 5-6 times per week	b 1 time per month	e 3-4 times per week	a never	e 2-3 times per month	e 2-3 times per month	e 2-3 times per month	e 2-3 times per month	g 2 times per week	e 2-3 times per month	f 1 time per week	g 2 times per week	g 2 times per week	e 2-3 times per month	a never	g 2 times per week	a never	a never	d 1 time per month	a never	e 2-3 times per month	f 1 time per week	a never	a never	a never	d 1 time per month	a never	g 2 times per week	a never	a never	a never	e 2-3 times per month	a never	a never	f 1 time per week	a no	b yes	e 4-6 days per week		b medium	e almost always or always
1. prenatal only	28	1: White	1: White	0.33	6: College graduate	23.57	i 4-5 times per day	d 1-2 times per week	c 2-3 times per month	b 1 time per month	b 1 time per month	d 1 time per month	d 1 time per month	d 1 time per month	e 2-3 times per month	e 2-3 times per month	e 2-3 times per month	e 2-3 times per month	e 2-3 times per month	j 1 time per day	g 2 times per week	a never	g 2 times per week	i 5-6 times per week	a never	a never	a never	d 1 time per month	d 1 time per month	d 1 time per month	d 1 time per month	d 1 time per month	a never	d 1 time per month	d 1 time per month	d 1 time per month	a never	e 2-3 times per month	a never	d 1 time per month	d 1 time per month	a never	d 1 time per month	a no	b yes	f every day		b medium	a almost never or never
1. prenatal only	26	1: White	1: White	2.01	6: College graduate	38.45	c 2-3 times per month	b 1 time per month	f 5-6 times per week	a never	f 5-6 times per week	a never	e 2-3 times per month	a never	e 2-3 times per month	a never	a never	e 2-3 times per month	a never	d 1 time per month	g 2 times per week	a never	a never	a never	a never	d 1 time per month	e 2-3 times per month	a never	f 1 time per week	h 3-4 times per week	d 1 time per month	d 1 time per month	d 1 time per month	d 1 time per month	a never	a never	a never	a never	a never	d 1 time per month	d 1 time per month	a never	d 1 time per month	a no	b yes	d 1-3 days per week		a small	e almost always or always
3. prenatal and postnatal	23	1: White	1: White	3.38	4: High school graduate	26.57	d 1-2 times per week	c 2-3 times per month	d 1-2 times per week	a never	b 1 time per month	a never	a never	a never	f 1 time per week	f 1 time per week	d 1 time per month	h 3-4 times per week	a never	a never	e 2-3 times per month	a never	a never	a never	a never	a never	a never	a never	e 2-3 times per month	a never	a never	a never	a never	a never	f 1 time per week	f 1 time per week	d 1 time per month	e 2-3 times per month	a never	a never	a never	a never	a never	a no	b yes	f every day
3. prenatal and postnatal	27	1: White	1: White	2.57	5: 1-3 years college	29.99	a never	a never	e 3-4 times per week	a never	h 2-3 times per day	a never	a never	a never	h 3-4 times per week	a never	a never	a never	a never	d 1 time per month	e 2-3 times per month	a never	a never	a never	a never	h 3-4 times per week	a never	a never	e 2-3 times per month	g 2 times per week	d 1 time per month	e 2-3 times per month	e 2-3 times per month	e 2-3 times per month	a never	h 3-4 times per week	a never	e 2-3 times per month	a never	d 1 time per month	d 1 time per month	a never	a never	a no	b yes	f every day
3. prenatal and postnatal	32	1: White	1: White	1.32	5: 1-3 years college	28.8	e 3-4 times per week	c 2-3 times per month	e 3-4 times per week	a never	d 1-2 times per week	e 2-3 times per month	h 3-4 times per week	d 1 time per month	h 3-4 times per week	a never	e 2-3 times per month	h 3-4 times per week	a never	e 2-3 times per month	f 1 time per week	f 1 time per week	a never	a never	a never	e 2-3 times per month	a never	a never	f 1 time per week	d 1 time per month	f 1 time per week	a never	d 1 time per month	f 1 time per week	a never	f 1 time per week	a never	a never	a never	h 3-4 times per week	d 1 time per month	a never	d 1 time per month	a no	b yes	f every day		b medium	e almost always or always
3. prenatal and postnatal	27	3: Asian/Pacific Islander	4: Asian/Pacific Islander	3.92	.Q: Add'l demo survey not returned	19.85	c 2-3 times per month	a never	a never	a never	b 1 time per month	a never	g 2 times per week	a never	h 3-4 times per week	a never	e 2-3 times per month	d 1 time per month	d 1 time per month	d 1 time per month	e 2-3 times per month	a never	a never	e 2-3 times per month	a never	a never	a never	a never	a never	a never	a never	a never	a never	a never	a never	a never	a never	a never	a never	a never	a never	d 1 time per month	d 1 time per month	b yes	b yes	f every day	b medium	b medium	a almost never or never
1. prenatal only	24	1: White	1: White	1.22	5: 1-3 years college	29.41	e 3-4 times per week	d 1-2 times per week	c 2-3 times per month	a never	a never	a never	d 1 time per month	a never	j 1 time per day	e 2-3 times per month	e 2-3 times per month	e 2-3 times per month	a never	f 1 time per week	e 2-3 times per month	a never	a never	e 2-3 times per month	d 1 time per month	e 2-3 times per month	d 1 time per month	d 1 time per month	e 2-3 times per month	d 1 time per month	e 2-3 times per month	d 1 time per month	a never	d 1 time per month	d 1 time per month	e 2-3 times per month	a never	e 2-3 times per month	a never	f 1 time per week	h 3-4 times per week	d 1 time per month	a never	a no	b yes	e 4-6 days per week	a small
3. prenatal and postnatal	34	3: Asian/Pacific Islander	4: Asian/Pacific Islander	5.94	6: College graduate	19.84	a never	a never	a never	a never	c 2-3 times per month	a never	e 2-3 times per month	a never	j 1 time per day	a never	h 3-4 times per week	f 1 time per week	g 2 times per week	i 5-6 times per week	a never	g 2 times per week	d 1 time per month	h 3-4 times per week	f 1 time per week	e 2-3 times per month	e 2-3 times per month	d 1 time per month	f 1 time per week	d 1 time per month	f 1 time per week	f 1 time per week	e 2-3 times per month	a never	d 1 time per month	f 1 time per week	a never	f 1 time per week	d 1 time per month	d 1 time per month	d 1 time per month	a never	d 1 time per month	a no	b yes	f every day		a small	b about 1/4 of the time
3. prenatal and postnatal	24	1: White	1: White	2.01	5: 1-3 years college	29.18	e 3-4 times per week	d 1-2 times per week	c 2-3 times per month	a never	g 1 time per day	e 2-3 times per month	g 2 times per week	e 2-3 times per month	d 1 time per month	e 2-3 times per month	g 2 times per week	f 1 time per week	e 2-3 times per month	e 2-3 times per month	d 1 time per month	d 1 time per month	a never	a never	a never	e 2-3 times per month	e 2-3 times per month	d 1 time per month	e 2-3 times per month	d 1 time per month	e 2-3 times per month	d 1 time per month	a never	d 1 time per month	a never	e 2-3 times per month	a never	e 2-3 times per month	a never	d 1 time per month	a never	a never	a never	a no	b yes	a never
3. prenatal and postnatal	29	1: White	1: White	8.83	6: College graduate	25.8	e 3-4 times per week	d 1-2 times per week	d 1-2 times per week	a never	e 3-4 times per week	e 2-3 times per month	f 1 time per week	a never	e 2-3 times per month	g 2 times per week	a never	e 2-3 times per month	a never	g 2 times per week	a never	a never	a never	e 2-3 times per month	d 1 time per month	a never	a never	a never	e 2-3 times per month	a never	d 1 time per month	a never	a never	d 1 time per month	d 1 time per month	d 1 time per month	a never	e 2-3 times per month	a never	f 1 time per week	e 2-3 times per month	e 2-3 times per month	e 2-3 times per month	a no	b yes	f every day	b medium	c large	e almost always or always
3. prenatal and postnatal	33	1: White	1: White	2.38	6: College graduate	18.54	g 1 time per day	h 2-3 times per day	a never	a never	a never	a never	h 3-4 times per week	e 2-3 times per month	i 5-6 times per week	a never	g 2 times per week	h 3-4 times per week	g 2 times per week	g 2 times per week	g 2 times per week	g 2 times per week	g 2 times per week	g 2 times per week	a never	f 1 time per week	a never	a never	d 1 time per month	e 2-3 times per month	d 1 time per month	a never	a never	a never	a never	f 1 time per week	a never	a never	a never	d 1 time per month	a never	a never	a never	b yes	b yes	f every day
3. prenatal and postnatal	35	1: White	1: White	1.32	7: Post graduate	18.54	a never	a never	c 2-3 times per month	a never	h 2-3 times per day	a never	a never	a never	e 2-3 times per month	a never	a never	h 3-4 times per week	a never	a never	e 2-3 times per month	a never	a never	h 3-4 times per week	a never	h 3-4 times per week	a never	a never	a never	a never	a never	a never	a never	d 1 time per month	d 1 time per month	e 2-3 times per month	a never	d 1 time per month	a never	a never	a never	g 2 times per week	e 2-3 times per month	a no	b yes	f every day	a small	b medium	c about 1/2 of the time
3. prenatal and postnatal	33	1: White	1: White	1.32	7: Post graduate		a never	d 1-2 times per week	c 2-3 times per month	a never	g 1 time per day	d 1 time per month	e 2-3 times per month	a never	e 2-3 times per month	a never	e 2-3 times per month	g 2 times per week	a never	e 2-3 times per month	e 2-3 times per month	a never	a never	e 2-3 times per month	e 2-3 times per month	e 2-3 times per month	e 2-3 times per month	a never	f 1 time per week	e 2-3 times per month	d 1 time per month	a never	d 1 time per month	e 2-3 times per month	a never	d 1 time per month	a never	a never	a never	f 1 time per week	d 1 time per month	a never	a never	a no	b yes	f every day
3. prenatal and postnatal	31	1: White	1: White	3.38	5: 1-3 years college	26.61	d 1-2 times per week	d 1-2 times per week	f 5-6 times per week	d 1-2 times per week	g 1 time per day	a never	a never	a never	d 1 time per month	a never	f 1 time per week	d 1 time per month	a never	f 1 time per week	a never	a never	a never	e 2-3 times per month	d 1 time per month	a never	g 2 times per week	a never	e 2-3 times per month	h 3-4 times per week	e 2-3 times per month	d 1 time per month	d 1 time per month	e 2-3 times per month	a never	e 2-3 times per month	a never	f 1 time per week	a never	e 2-3 times per month	e 2-3 times per month	a never	d 1 time per month	a no	b yes	f every day		b medium	a almost never or never
1. prenatal only	26	1: White	1: White	1.22	6: College graduate	29.29	h 2-3 times per day	f 5-6 times per week	a never	c 2-3 times per month	f 5-6 times per week	a never	e 2-3 times per month	a never	g 2 times per week	d 1 time per month	e 2-3 times per month	h 3-4 times per week	f 1 time per week	a never	a never	a never	a never	e 2-3 times per month	a never	e 2-3 times per month	a never	a never	e 2-3 times per month	d 1 time per month	f 1 time per week	a never	e 2-3 times per month	e 2-3 times per month	d 1 time per month	h 3-4 times per week	a never	a never	e 2-3 times per month	a never	a never	d 1 time per month	a never	a no	b yes	e 4-6 days per week	a small
1. prenatal only	34	1: White	1: White	3.53	6: College graduate	22.5	c 2-3 times per month	b 1 time per month	e 3-4 times per week	a never	c 2-3 times per month	a never	h 3-4 times per week	f 1 time per week	h 3-4 times per week	f 1 time per week	a never	d 1 time per month	a never	a never	e 2-3 times per month	e 2-3 times per month	a never	a never	a never	d 1 time per month	a never	a never	a never	a never	a never	a never	a never	e 2-3 times per month	a never	g 2 times per week	a never	e 2-3 times per month	a never	a never	a never	a never	a never	a no	b yes	f every day
3. prenatal and postnatal	29	1: White	1: White	1.78	5: 1-3 years college	31.32	d 1-2 times per week	d 1-2 times per week	c 2-3 times per month	a never	c 2-3 times per month	d 1 time per month	d 1 time per month	a never	e 2-3 times per month	a never	a never	h 3-4 times per week	a never	e 2-3 times per month	g 2 times per week	a never	a never	a never	d 1 time per month	a never	e 2-3 times per month	e 2-3 times per month	f 1 time per week	g 2 times per week	g 2 times per week	f 1 time per week	g 2 times per week	e 2-3 times per month	e 2-3 times per month	d 1 time per month	d 1 time per month	e 2-3 times per month	a never	e 2-3 times per month	d 1 time per month	a never	e 2-3 times per month	a no	b yes	f every day		b medium	e almost always or always
3. prenatal and postnatal	32	1: White	1: White	1.22	6: College graduate	29.18	c 2-3 times per month	a never	e 3-4 times per week	a never	g 1 time per day	a never	d 1 time per month	a never	e 2-3 times per month	e 2-3 times per month	a never	d 1 time per month	d 1 time per month	d 1 time per month	h 3-4 times per week	a never	a never	a never	d 1 time per month	a never	a never	e 2-3 times per month	e 2-3 times per month	g 2 times per week	f 1 time per week	d 1 time per month	d 1 time per month	a never	a never	d 1 time per month	a never	a never	a never	e 2-3 times per month	e 2-3 times per month	a never	a never	a no	b yes	f every day
3. prenatal and postnatal	35	1: White	1: White	3.92	7: Post graduate	23.78	a never	a never	a never	a never	f 5-6 times per week	d 1 time per month	e 2-3 times per month	e 2-3 times per month	e 2-3 times per month	a never	k 2 or more times per day	g 2 times per week	d 1 time per month	g 2 times per week	h 3-4 times per week	a never	a never	a never	a never	g 2 times per week	d 1 time per month	h 3-4 times per week	e 2-3 times per month	f 1 time per week	e 2-3 times per month	a never	d 1 time per month	e 2-3 times per month	a never	g 2 times per week	d 1 time per month	f 1 time per week	a never	a never	a never	a never	a never	a no	b yes	f every day
3. prenatal and postnatal	29	1: White	1: White	3.39	5: 1-3 years college	20.25	g 1 time per day	d 1-2 times per week	c 2-3 times per month	a never	c 2-3 times per month	e 2-3 times per month	f 1 time per week	e 2-3 times per month	h 3-4 times per week	a never	i 5-6 times per week	g 2 times per week	i 5-6 times per week	h 3-4 times per week	j 1 time per day	d 1 time per month	a never	j 1 time per day	a never	e 2-3 times per month	a never	g 2 times per week	e 2-3 times per month	a never	e 2-3 times per month	a never	d 1 time per month	d 1 time per month	a never	e 2-3 times per month	a never	a never	a never	a never	a never	a never	d 1 time per month	b yes	b yes	e 4-6 days per week		b medium	e almost always or always
1. prenatal only	37	1: White	1: White	1.22	6: College graduate	20.98	g 1 time per day	d 1-2 times per week	d 1-2 times per week	c 2-3 times per month	e 3-4 times per week	g 2 times per week	h 3-4 times per week	a never	h 3-4 times per week	a never	e 2-3 times per month	e 2-3 times per month	e 2-3 times per month	a never	a never	a never	a never	a never	a never	g 2 times per week	g 2 times per week	e 2-3 times per month	e 2-3 times per month	e 2-3 times per month	e 2-3 times per month	a never	a never	e 2-3 times per month	a never	e 2-3 times per month	a never	e 2-3 times per month	a never	e 2-3 times per month	e 2-3 times per month	a never	a never	a no	b yes	f every day
3. prenatal and postnatal	31	1: White	1: White	2.01	5: 1-3 years college	47.24	c 2-3 times per month	g 1 time per day	e 3-4 times per week	a never	g 1 time per day	e 2-3 times per month	g 2 times per week	e 2-3 times per month	f 1 time per week	a never	e 2-3 times per month	e 2-3 times per month	d 1 time per month	a never	e 2-3 times per month	a never	a never	a never	e 2-3 times per month	f 1 time per week	a never	d 1 time per month	e 2-3 times per month	h 3-4 times per week	d 1 time per month	e 2-3 times per month	a never	d 1 time per month	a never	f 1 time per week	a never	e 2-3 times per month	a never	e 2-3 times per month	a never	a never	a never	a no	b yes	f every day
3. prenatal and postnatal	26	4: Other	5: Other	1.2	6: College graduate	24.14	d 1-2 times per week	f 5-6 times per week	b 1 time per month	a never	a never	i 5-6 times per week	h 3-4 times per week	a never	i 5-6 times per week	e 2-3 times per month	a never	e 2-3 times per month	a never	e 2-3 times per month	f 1 time per week	f 1 time per week	e 2-3 times per month	e 2-3 times per month	d 1 time per month	d 1 time per month	a never	a never	a never	a never	a never	d 1 time per month	e 2-3 times per month	e 2-3 times per month	a never	e 2-3 times per month	a never	e 2-3 times per month	a never	e 2-3 times per month	e 2-3 times per month	a never	a never	a no	b yes	e 4-6 days per week
3. prenatal and postnatal	29	1: White	1: White	2.33	6: College graduate	25.75	f 5-6 times per week	a never	g 1 time per day	d 1-2 times per week	d 1-2 times per week	a never	g 2 times per week	a never	h 3-4 times per week	d 1 time per month	g 2 times per week	h 3-4 times per week	a never	f 1 time per week	h 3-4 times per week	a never	a never	d 1 time per month	a never	a never	d 1 time per month	f 1 time per week	f 1 time per week	e 2-3 times per month	f 1 time per week	a never	a never	d 1 time per month	e 2-3 times per month	a never	a never	d 1 time per month	a never	d 1 time per month	a never	a never	a never	a no	b yes	f every day
3. prenatal and postnatal	40	1: White	1: White	5.94	6: College graduate	32.61	e 3-4 times per week	a never	b 1 time per month	d 1-2 times per week	a never	d 1 time per month	i 5-6 times per week	i 5-6 times per week	g 2 times per week	d 1 time per month	d 1 time per month	e 2-3 times per month	d 1 time per month	f 1 time per week	j 1 time per day	h 3-4 times per week	a never	e 2-3 times per month	a never	e 2-3 times per month	a never	a never	a never	a never	a never	a never	a never	a never	a never	h 3-4 times per week	a never	a never	a never	a never	a never	a never	d 1 time per month	b yes	b yes	f every day		b medium	a almost never or never
3. prenatal and postnatal	30	1: White	1: White	0.52	6: College graduate	33.83	b 1 time per month	a never	b 1 time per month	a never	b 1 time per month	f 1 time per week	f 1 time per week	e 2-3 times per month	g 2 times per week	a never	f 1 time per week	e 2-3 times per month	a never	f 1 time per week	f 1 time per week	a never	a never	a never	a never	a never	a never	a never	e 2-3 times per month	d 1 time per month	e 2-3 times per month	a never	e 2-3 times per month	e 2-3 times per month	a never	g 2 times per week	a never	a never	a never	e 2-3 times per month	d 1 time per month	a never	a never	a no	b yes	f every day
1. prenatal only	28	1: White	1: White	1.69	6: College graduate	41.57	a never	a never	e 3-4 times per week	a never	e 3-4 times per week	d 1 time per month	a never	d 1 time per month	d 1 time per month	a never	e 2-3 times per month	a never	a never	a never	g 2 times per week	a never	a never	e 2-3 times per month	a never	a never	a never	a never	f 1 time per week	d 1 time per month	e 2-3 times per month	a never	d 1 time per month	e 2-3 times per month	d 1 time per month	f 1 time per week	a never	d 1 time per month	a never	e 2-3 times per month	d 1 time per month	a never	a never	a no	b yes	a never
3. prenatal and postnatal	21	1: White	3: Hispanic	0.17	5: 1-3 years college	21.9	i 4-5 times per day	e 3-4 times per week	c 2-3 times per month	a never	d 1-2 times per week	a never	e 2-3 times per month	a never	e 2-3 times per month	a never	g 2 times per week	h 3-4 times per week	a never	a never	e 2-3 times per month	a never	a never	a never	a never	f 1 time per week	a never	a never	a never	a never	f 1 time per week	a never	a never	a never	a never	a never	a never	a never	a never	a never	a never	a never	a never	a no	b yes	f every day
3. prenatal and postnatal	35	1: White	1: White	4.01	5: 1-3 years college	30.73	e 3-4 times per week	c 2-3 times per month	c 2-3 times per month	a never	a never	e 2-3 times per month	e 2-3 times per month	d 1 time per month	g 2 times per week	a never	a never	g 2 times per week	e 2-3 times per month	d 1 time per month	a never	a never	a never	a never	d 1 time per month	e 2-3 times per month	d 1 time per month	e 2-3 times per month	e 2-3 times per month	e 2-3 times per month	e 2-3 times per month	d 1 time per month	a never	d 1 time per month	a never	e 2-3 times per month	a never	e 2-3 times per month	a never	a never	a never	a never	a never	a no	b yes	f every day
1. prenatal only	27	1: White	1: White	1.78	5: 1-3 years college	26.46	e 3-4 times per week	e 3-4 times per week	a never	a never	e 3-4 times per week	g 2 times per week	a never	a never	e 2-3 times per month	a never	a never	e 2-3 times per month	e 2-3 times per month	e 2-3 times per month	e 2-3 times per month	a never	a never	a never	e 2-3 times per month	a never	a never	a never	g 2 times per week	g 2 times per week	f 1 time per week	a never	d 1 time per month	d 1 time per month	d 1 time per month	e 2-3 times per month	a never	e 2-3 times per month	d 1 time per month	e 2-3 times per month	d 1 time per month	a never	a never	a no	b yes	f every day
1. prenatal only	36	1: White	1: White	2.13	7: Post graduate	19.05	a never	a never	d 1-2 times per week	c 2-3 times per month	d 1-2 times per week	a never	e 2-3 times per month	a never	a never	a never	a never	a never	a never	a never	g 2 times per week	e 2-3 times per month	a never	a never	a never	d 1 time per month	g 2 times per week	a never	d 1 time per month	f 1 time per week	e 2-3 times per month	f 1 time per week	a never	d 1 time per month	a never	d 1 time per month	a never	d 1 time per month	a never	e 2-3 times per month	a never	a never	a never	a no	a no
3. prenatal and postnatal	35	1: White	1: White	2.64	6: College graduate	23.57	a never	a never	e 3-4 times per week	a never	c 2-3 times per month	e 2-3 times per month	h 3-4 times per week	f 1 time per week	g 2 times per week	a never	a never	h 3-4 times per week	g 2 times per week	f 1 time per week	g 2 times per week	a never	a never	h 3-4 times per week	a never	a never	j 1 time per day	a never	g 2 times per week	f 1 time per week	a never	a never	a never	f 1 time per week	a never	f 1 time per week	a never	f 1 time per week	a never	a never	a never	a never	e 2-3 times per month	a no	b yes	a never		b medium	a almost never or never
3. prenatal and postnatal	26	1: White	1: White	0.9	5: 1-3 years college	38.41	d 1-2 times per week	d 1-2 times per week	c 2-3 times per month	a never	f 5-6 times per week	e 2-3 times per month	h 3-4 times per week	e 2-3 times per month	e 2-3 times per month	a never	d 1 time per month	e 2-3 times per month	e 2-3 times per month	d 1 time per month	d 1 time per month	d 1 time per month	a never	d 1 time per month	a never	d 1 time per month	a never	a never	g 2 times per week	e 2-3 times per month	a never	a never	a never	d 1 time per month	a never	a never	a never	d 1 time per month	a never	d 1 time per month	d 1 time per month	a never	a never	a no	b yes	e 4-6 days per week
3. prenatal and postnatal	26	1: White	1: White	1.22	5: 1-3 years college	37.56	b 1 time per month	g 1 time per day	c 2-3 times per month	a never	d 1-2 times per week	a never	f 1 time per week	e 2-3 times per month	g 2 times per week	a never	e 2-3 times per month	e 2-3 times per month	d 1 time per month	e 2-3 times per month	e 2-3 times per month	a never	a never	a never	a never	f 1 time per week	f 1 time per week	g 2 times per week	e 2-3 times per month	f 1 time per week	e 2-3 times per month	a never	d 1 time per month	f 1 time per week	a never	f 1 time per week	a never	f 1 time per week	a never	d 1 time per month	e 2-3 times per month	a never	a never	a no	b yes	e 4-6 days per week
3. prenatal and postnatal	31	1: White	1: White	2.38	5: 1-3 years college	32.95	e 3-4 times per week	d 1-2 times per week	f 5-6 times per week	a never	g 1 time per day	d 1 time per month	a never	a never	g 2 times per week	a never	a never	a never	a never	a never	a never	a never	a never	a never	a never	e 2-3 times per month	a never	a never	g 2 times per week	a never	g 2 times per week	a never	a never	e 2-3 times per month	a never	a never	a never	a never	a never	e 2-3 times per month	d 1 time per month	a never	d 1 time per month	a no	b yes	f every day		a small	a almost never or never
1. prenatal only	25	1: White	1: White	2.64	7: Post graduate	38.74	g 1 time per day	c 2-3 times per month	b 1 time per month	a never	d 1-2 times per week	d 1 time per month	f 1 time per week	f 1 time per week	g 2 times per week	a never	e 2-3 times per month	h 3-4 times per week	f 1 time per week	g 2 times per week	d 1 time per month	f 1 time per week	a never	a never	a never	h 3-4 times per week	f 1 time per week	e 2-3 times per month	e 2-3 times per month	g 2 times per week	f 1 time per week	a never	a never	a never	e 2-3 times per month	e 2-3 times per month	d 1 time per month	e 2-3 times per month	a never	a never	a never	a never	a never	a no	b yes	f every day
1. prenatal only	28	1: White	1: White	2.75	6: College graduate	28.72	b 1 time per month	e 3-4 times per week	c 2-3 times per month	a never	c 2-3 times per month	a never	g 2 times per week	a never	i 5-6 times per week	a never	a never	d 1 time per month	a never	e 2-3 times per month	e 2-3 times per month	f 1 time per week	a never	a never	a never	a never	a never	a never	f 1 time per week	g 2 times per week	d 1 time per month	e 2-3 times per month	e 2-3 times per month	d 1 time per month	a never	a never	a never	a never	a never	e 2-3 times per month	e 2-3 times per month	e 2-3 times per month	e 2-3 times per month	a no	b yes	f every day	b medium	b medium	d about 3/4 of the time
3. prenatal and postnatal	29	1: White	1: White	3.05	5: 1-3 years college	28.74	c 2-3 times per month	a never	c 2-3 times per month	a never	d 1-2 times per week	f 1 time per week	e 2-3 times per month	g 2 times per week	g 2 times per week	a never	a never	g 2 times per week	a never	g 2 times per week	f 1 time per week	f 1 time per week	a never	a never	d 1 time per month	d 1 time per month	f 1 time per week	a never	a never	e 2-3 times per month	e 2-3 times per month	d 1 time per month	a never	d 1 time per month	a never	d 1 time per month	a never	d 1 time per month	a never	d 1 time per month	a never	a never	a never	a no	b yes	e 4-6 days per week
3. prenatal and postnatal	25	1: White	1: White	0.26	5: 1-3 years college	23.49	e 3-4 times per week	f 5-6 times per week	d 1-2 times per week	a never	g 1 time per day	h 3-4 times per week	g 2 times per week	e 2-3 times per month	e 2-3 times per month	a never	a never	e 2-3 times per month	h 3-4 times per week	a never	e 2-3 times per month	f 1 time per week	a never	a never	a never	g 2 times per week	a never	h 3-4 times per week	f 1 time per week	e 2-3 times per month	a never	a never	a never	e 2-3 times per month	a never	d 1 time per month	a never	a never	a never	a never	a never	a never	a never	a no	b yes	f every day
3. prenatal and postnatal	32	1: White	1: White	7.22	7: Post graduate	24.94	g 1 time per day	f 5-6 times per week	a never	a never	c 2-3 times per month	a never	f 1 time per week	a never	i 5-6 times per week	a never	g 2 times per week	g 2 times per week	a never	h 3-4 times per week	g 2 times per week	h 3-4 times per week	e 2-3 times per month	i 5-6 times per week	e 2-3 times per month	a never	a never	a never	e 2-3 times per month	e 2-3 times per month	a never	e 2-3 times per month	a never	f 1 time per week	a never	a never	a never	d 1 time per month	a never	d 1 time per month	d 1 time per month	a never	a never	a no	b yes	f every day
3. prenatal and postnatal	27	1: White	1: White	2.75	5: 1-3 years college	18.7	a never	c 2-3 times per month	c 2-3 times per month	a never	f 5-6 times per week	a never	e 2-3 times per month	a never	e 2-3 times per month	a never	a never	a never	a never	a never	d 1 time per month	a never	a never	a never	a never	a never	d 1 time per month	d 1 time per month	g 2 times per week	f 1 time per week	h 3-4 times per week	a never	a never	a never	e 2-3 times per month	f 1 time per week	a never	d 1 time per month	a never	e 2-3 times per month	a never	d 1 time per month	d 1 time per month	a no	b yes	f every day	b medium	b medium	d about 3/4 of the time
1. prenatal only	29	.: No female head of household present					h 2-3 times per day	f 5-6 times per week	c 2-3 times per month	a never	c 2-3 times per month	a never	d 1 time per month	d 1 time per month	d 1 time per month	a never	a never	a never	a never	d 1 time per month	a never	a never	a never	d 1 time per month	a never	e 2-3 times per month	e 2-3 times per month	a never	f 1 time per week	e 2-3 times per month	a never	d 1 time per month	a never	f 1 time per week	a never	e 2-3 times per month	a never	a never	a never	a never	a never	a never	a never	a no	a no
3. prenatal and postnatal	32	2: Black	2: Black	0.29	5: 1-3 years college	27.37	c 2-3 times per month	c 2-3 times per month	c 2-3 times per month	a never	e 3-4 times per week	a never	a never	a never	a never	a never	a never	d 1 time per month	d 1 time per month	d 1 time per month	a never	a never	a never	a never	a never	e 2-3 times per month	e 2-3 times per month	h 3-4 times per week	e 2-3 times per month	e 2-3 times per month	a never	d 1 time per month	a never	d 1 time per month	d 1 time per month	f 1 time per week	d 1 time per month	e 2-3 times per month	d 1 time per month	d 1 time per month	d 1 time per month	a never	a never	a no	b yes	c 1-3 days per month
1. prenatal only	31	1: White	1: White	1.19	4: High school graduate	46.99	b 1 time per month	b 1 time per month	a never	a never	g 1 time per day	a never	h 3-4 times per week	a never	a never	a never	d 1 time per month	f 1 time per week	e 2-3 times per month	d 1 time per month	d 1 time per month	a never	a never	a never	a never	d 1 time per month	d 1 time per month	a never	f 1 time per week	e 2-3 times per month	a never	d 1 time per month	d 1 time per month	e 2-3 times per month	a never	e 2-3 times per month	a never	e 2-3 times per month	a never	d 1 time per month	d 1 time per month	a never	a never	a no	a no
3. prenatal and postnatal	30	1: White	1: White	1.59	5: 1-3 years college	35.73	f 5-6 times per week	c 2-3 times per month	e 3-4 times per week	a never	h 2-3 times per day	d 1 time per month	e 2-3 times per month	a never	g 2 times per week	h 3-4 times per week	a never	e 2-3 times per month	a never	a never	d 1 time per month	a never	a never	d 1 time per month	a never	e 2-3 times per month	h 3-4 times per week	e 2-3 times per month	e 2-3 times per month	a never	f 1 time per week	d 1 time per month	a never	h 3-4 times per week	a never	g 2 times per week	a never	h 3-4 times per week	a never	g 2 times per week	d 1 time per month	a never	e 2-3 times per month	a no	b yes	f every day		a small	e almost always or always
1. prenatal only	35	2: Black	2: Black	2.01	5: 1-3 years college	40.51	c 2-3 times per month	c 2-3 times per month	a never	a never	d 1-2 times per week	a never	a never	d 1 time per month	a never	a never	a never	h 3-4 times per week	a never	d 1 time per month	d 1 time per month	a never	a never	a never	d 1 time per month	e 2-3 times per month	e 2-3 times per month	g 2 times per week	g 2 times per week	e 2-3 times per month	e 2-3 times per month	a never	f 1 time per week	e 2-3 times per month	a never	e 2-3 times per month	a never	e 2-3 times per month	a never	h 3-4 times per week	h 3-4 times per week	a never	a never	a no	b yes	f every day
1. prenatal only	21	2: Black	2: Black	4.22	5: 1-3 years college		a never	c 2-3 times per month	f 5-6 times per week	a never	g 1 time per day	a never	a never	a never	a never	a never	a never	e 2-3 times per month	a never	e 2-3 times per month	a never	a never	a never	a never	a never	a never	a never	e 2-3 times per month	f 1 time per week	a never	f 1 time per week	a never	a never	a never	a never	e 2-3 times per month	a never	a never	a never	a never	e 2-3 times per month	a never	a never	a no	a no
3. prenatal and postnatal	24	1: White	1: White	4.33	5: 1-3 years college	20.98	g 1 time per day	g 1 time per day	e 3-4 times per week	a never	b 1 time per month	a never	a never	a never	h 3-4 times per week	a never	h 3-4 times per week	f 1 time per week	i 5-6 times per week	a never	a never	a never	a never	a never	a never	e 2-3 times per month	a never	a never	a never	a never	a never	a never	a never	a never	a never	a never	a never	a never	a never	a never	a never	a never	a never	b yes	b yes	f every day
3. prenatal and postnatal	25	3: Asian/Pacific Islander	4: Asian/Pacific Islander	2.73	6: College graduate	20.83	f 5-6 times per week	c 2-3 times per month	b 1 time per month	a never	d 1-2 times per week	h 3-4 times per week	g 2 times per week	e 2-3 times per month	a never	e 2-3 times per month	e 2-3 times per month	e 2-3 times per month	d 1 time per month	e 2-3 times per month	e 2-3 times per month	g 2 times per week	a never	e 2-3 times per month	d 1 time per month	g 2 times per week	d 1 time per month	g 2 times per week	e 2-3 times per month	g 2 times per week	d 1 time per month	d 1 time per month	d 1 time per month	d 1 time per month	d 1 time per month	e 2-3 times per month	a never	d 1 time per month	a never	e 2-3 times per month	d 1 time per month	a never	d 1 time per month	a no	b yes	e 4-6 days per week		b medium	e almost always or always
3. prenatal and postnatal	29	1: White	1: White	4.33	6: College graduate	26.61	c 2-3 times per month	g 1 time per day	e 3-4 times per week	a never	c 2-3 times per month	f 1 time per week	h 3-4 times per week	a never	e 2-3 times per month	h 3-4 times per week	f 1 time per week	f 1 time per week	d 1 time per month	d 1 time per month	f 1 time per week	a never	a never	h 3-4 times per week	d 1 time per month	a never	a never	d 1 time per month	e 2-3 times per month	e 2-3 times per month	d 1 time per month	d 1 time per month	d 1 time per month	f 1 time per week	a never	e 2-3 times per month	a never	a never	a never	d 1 time per month	e 2-3 times per month	a never	a never	a no	b yes	f every day
3. prenatal and postnatal	28	1: White	1: White	2.01	5: 1-3 years college	37.98	a never	a never	a never	a never	i 4-5 times per day	f 1 time per week	a never	a never	h 3-4 times per week	h 3-4 times per week	a never	a never	a never	a never	g 2 times per week	a never	a never	a never	a never	g 2 times per week	h 3-4 times per week	a never	d 1 time per month	a never	g 2 times per week	a never	a never		a never	e 2-3 times per month	a never	a never	a never	d 1 time per month	e 2-3 times per month	a never	a never	a no	b yes	f every day
3. prenatal and postnatal	32	1: White	1: White	1.2	5: 1-3 years college	25.79	d 1-2 times per week	f 5-6 times per week	c 2-3 times per month	a never	g 1 time per day	e 2-3 times per month	e 2-3 times per month	e 2-3 times per month	e 2-3 times per month	h 3-4 times per week	e 2-3 times per month	e 2-3 times per month	a never	a never	d 1 time per month	d 1 time per month	a never	d 1 time per month	a never	h 3-4 times per week	e 2-3 times per month	e 2-3 times per month	e 2-3 times per month	e 2-3 times per month	e 2-3 times per month	e 2-3 times per month	a never	a never	a never	e 2-3 times per month	a never	a never	a never	d 1 time per month	d 1 time per month	a never	e 2-3 times per month	a no	b yes	f every day		a small	b about 1/4 of the time
3. prenatal and postnatal	29	1: White	1: White	1.59	5: 1-3 years college	32.61	a never	a never	a never	a never	h 2-3 times per day	e 2-3 times per month	h 3-4 times per week	a never	a never	a never	a never	h 3-4 times per week	e 2-3 times per month	e 2-3 times per month	a never	f 1 time per week	a never	a never	d 1 time per month	a never	a never	g 2 times per week	e 2-3 times per month	a never	f 1 time per week	a never	a never	e 2-3 times per month	d 1 time per month	f 1 time per week	a never	e 2-3 times per month	a never	a never	a never	a never	a never	a no	a no
1. prenatal only	26	1: White	1: White	1.01	6: College graduate	26.52	c 2-3 times per month	a never	a never	a never	a never	a never	h 3-4 times per week	f 1 time per week	a never	h 3-4 times per week	a never	g 2 times per week	e 2-3 times per month	g 2 times per week	e 2-3 times per month	g 2 times per week	a never	e 2-3 times per month	a never	a never	g 2 times per week	a never	d 1 time per month	a never	d 1 time per month	a never	a never	e 2-3 times per month	d 1 time per month	f 1 time per week	a never	e 2-3 times per month	a never	e 2-3 times per month	d 1 time per month	d 1 time per month	e 2-3 times per month	a no	b yes	f every day	b medium	b medium	b about 1/4 of the time
3. prenatal and postnatal	32	1: White	1: White	2.38	6: College graduate	21.46	b 1 time per month	a never	a never	a never	a never	d 1 time per month	e 2-3 times per month	a never	h 3-4 times per week	g 2 times per week	g 2 times per week	h 3-4 times per week	a never	e 2-3 times per month	h 3-4 times per week	a never	a never	a never	d 1 time per month	a never	a never	a never	e 2-3 times per month	e 2-3 times per month	a never	a never	d 1 time per month	a never	a never	e 2-3 times per month	a never	a never	a never	e 2-3 times per month	a never	a never	a never	a no	b yes	f every day
3. prenatal and postnatal	30	1: White	1: White	1.31	5: 1-3 years college	24.7	b 1 time per month	c 2-3 times per month	c 2-3 times per month	a never	e 3-4 times per week	a never	a never	a never	f 1 time per week	a never	e 2-3 times per month	d 1 time per month	a never	e 2-3 times per month	e 2-3 times per month	d 1 time per month	a never	a never	a never	e 2-3 times per month	d 1 time per month	a never	d 1 time per month	d 1 time per month	d 1 time per month	a never	a never	d 1 time per month	a never	g 2 times per week	a never	a never	a never	e 2-3 times per month	e 2-3 times per month	d 1 time per month	d 1 time per month	a no	b yes	f every day	b medium	a small	d about 3/4 of the time
3. prenatal and postnatal	30	1: White	1: White	0.44	5: 1-3 years college	23.03	a never	d 1-2 times per week	c 2-3 times per month	a never	h 2-3 times per day	a never	a never	a never	d 1 time per month	a never	a never	e 2-3 times per month	a never	a never	a never	d 1 time per month	a never	a never	e 2-3 times per month	e 2-3 times per month	a never	e 2-3 times per month	f 1 time per week	d 1 time per month	e 2-3 times per month	e 2-3 times per month	d 1 time per month	f 1 time per week	a never	e 2-3 times per month	a never	a never	a never	e 2-3 times per month	e 2-3 times per month	a never	a never	a no	b yes	f every day
3. prenatal and postnatal	26	1: White	1: White	3.38	6: College graduate	20.98	c 2-3 times per month	e 3-4 times per week	c 2-3 times per month	c 2-3 times per month	c 2-3 times per month	f 1 time per week	d 1 time per month	a never	h 3-4 times per week	f 1 time per week	e 2-3 times per month	e 2-3 times per month	a never	d 1 time per month	e 2-3 times per month	a never	a never	a never	a never	f 1 time per week	f 1 time per week	a never	f 1 time per week	a never	a never	a never	a never	a never	d 1 time per month	a never	a never	a never	a never	a never	a never	a never	e 2-3 times per month	a no	b yes	d 1-3 days per week		b medium	a almost never or never
3. prenatal and postnatal	37	1: White	1: White	1.03	6: College graduate	28.06	c 2-3 times per month	c 2-3 times per month	a never	a never	d 1-2 times per week	a never	e 2-3 times per month	e 2-3 times per month	i 5-6 times per week	f 1 time per week	h 3-4 times per week	h 3-4 times per week	i 5-6 times per week	i 5-6 times per week	f 1 time per week	d 1 time per month	a never	h 3-4 times per week	a never	a never	i 5-6 times per week	e 2-3 times per month	e 2-3 times per month	h 3-4 times per week	e 2-3 times per month	g 2 times per week	e 2-3 times per month	f 1 time per week	a never	f 1 time per week	a never	a never	a never	e 2-3 times per month	e 2-3 times per month	d 1 time per month	e 2-3 times per month	a no	b yes	e 4-6 days per week	a small	a small	b about 1/4 of the time
1. prenatal only	26	1: White	1: White	1.59	4: High school graduate	25.82	e 3-4 times per week	e 3-4 times per week	d 1-2 times per week	a never	h 2-3 times per day	a never	f 1 time per week	a never	h 3-4 times per week	a never	h 3-4 times per week	e 2-3 times per month	a never	a never	h 3-4 times per week	a never	a never	g 2 times per week	a never	g 2 times per week	f 1 time per week	d 1 time per month	f 1 time per week	g 2 times per week	f 1 time per week	d 1 time per month	d 1 time per month	a never	a never	d 1 time per month	a never	a never	a never	f 1 time per week	f 1 time per week	a never	e 2-3 times per month	a no	b yes	e 4-6 days per week		c large	b about 1/4 of the time
1. prenatal only	33	1: White	1: White	2.75	4: High school graduate	25.53	g 1 time per day	e 3-4 times per week	d 1-2 times per week	a never	d 1-2 times per week	a never	d 1 time per month	a never	a never	a never	a never	e 2-3 times per month	a never	a never	a never	a never	a never	a never	a never	a never	f 1 time per week	a never	f 1 time per week	e 2-3 times per month	e 2-3 times per month	a never	a never	d 1 time per month	d 1 time per month	e 2-3 times per month	a never	f 1 time per week	a never	d 1 time per month	d 1 time per month	a never	a never	a no	b yes	f every day
3. prenatal and postnatal	40	1: White	1: White	9.53	6: College graduate	25.09	e 3-4 times per week	d 1-2 times per week	c 2-3 times per month	a never	d 1-2 times per week	d 1 time per month	a never	a never	a never	g 2 times per week	e 2-3 times per month	e 2-3 times per month	e 2-3 times per month	e 2-3 times per month	e 2-3 times per month	e 2-3 times per month	g 2 times per week	e 2-3 times per month	d 1 time per month	a never	d 1 time per month	a never	a never	a never	a never	a never	d 1 time per month	a never	a never	e 2-3 times per month	a never	a never	a never	e 2-3 times per month	a never	a never	e 2-3 times per month	a no	b yes	f every day		b medium	e almost always or always
3. prenatal and postnatal	27	1: White	1: White	1.11	4: High school graduate	26.61	e 3-4 times per week	d 1-2 times per week	c 2-3 times per month	a never	d 1-2 times per week	e 2-3 times per month	d 1 time per month	d 1 time per month	g 2 times per week	a never	d 1 time per month	e 2-3 times per month	e 2-3 times per month	a never	g 2 times per week	g 2 times per week	a never	d 1 time per month	d 1 time per month	d 1 time per month	d 1 time per month	a never	f 1 time per week	e 2-3 times per month	e 2-3 times per month	d 1 time per month	d 1 time per month	d 1 time per month	e 2-3 times per month	e 2-3 times per month	a never	e 2-3 times per month	a never	g 2 times per week	e 2-3 times per month	d 1 time per month	d 1 time per month	a no	a no		a small	a small	e almost always or always
1. prenatal only	42	2: Black	2: Black	3.53	6: College graduate	21.58	f 5-6 times per week	e 3-4 times per week	e 3-4 times per week	e 3-4 times per week	g 1 time per day	d 1 time per month	g 2 times per week	e 2-3 times per month	d 1 time per month	e 2-3 times per month	f 1 time per week	e 2-3 times per month	i 5-6 times per week	d 1 time per month	e 2-3 times per month	g 2 times per week	j 1 time per day	g 2 times per week	d 1 time per month	e 2-3 times per month	e 2-3 times per month	e 2-3 times per month	e 2-3 times per month	e 2-3 times per month	d 1 time per month	e 2-3 times per month	e 2-3 times per month	d 1 time per month	d 1 time per month	f 1 time per week	e 2-3 times per month	d 1 time per month	a never	g 2 times per week	e 2-3 times per month	d 1 time per month	e 2-3 times per month	a no	b yes	f every day	b medium	b medium	b about 1/4 of the time
3. prenatal and postnatal	40	3: Asian/Pacific Islander	4: Asian/Pacific Islander	2.53	6: College graduate	32.74	d 1-2 times per week	d 1-2 times per week	a never	a never	e 3-4 times per week	a never	e 2-3 times per month	d 1 time per month	e 2-3 times per month	a never	d 1 time per month	d 1 time per month	d 1 time per month	d 1 time per month	e 2-3 times per month	f 1 time per week	a never	d 1 time per month	f 1 time per week	a never	a never	a never	f 1 time per week	e 2-3 times per month	e 2-3 times per month	a never	e 2-3 times per month	e 2-3 times per month	d 1 time per month	e 2-3 times per month	d 1 time per month	d 1 time per month	a never	f 1 time per week	d 1 time per month	a never	d 1 time per month	a no	b yes	d 1-3 days per week		c large	a almost never or never
3. prenatal and postnatal	32	1: White	1: White	2.75	6: College graduate	46.59	d 1-2 times per week	e 3-4 times per week	h 2-3 times per day	a never	f 5-6 times per week	e 2-3 times per month	d 1 time per month	a never	e 2-3 times per month	a never	g 2 times per week	d 1 time per month	f 1 time per week	d 1 time per month	e 2-3 times per month	a never	a never	f 1 time per week	f 1 time per week	f 1 time per week	a never	d 1 time per month	g 2 times per week	f 1 time per week	f 1 time per week	a never	d 1 time per month	f 1 time per week	a never	e 2-3 times per month	e 2-3 times per month	a never	a never	f 1 time per week	d 1 time per month	a never	d 1 time per month	a no	b yes	e 4-6 days per week		a small	a almost never or never
3. prenatal and postnatal	32	1: White	1: White	3.38	6: College graduate	27.96	c 2-3 times per month	e 3-4 times per week	c 2-3 times per month	a never	c 2-3 times per month	d 1 time per month	h 3-4 times per week	f 1 time per week	h 3-4 times per week	d 1 time per month	a never	g 2 times per week	a never	d 1 time per month	f 1 time per week	h 3-4 times per week	a never	e 2-3 times per month	a never	e 2-3 times per month	d 1 time per month	d 1 time per month	e 2-3 times per month	d 1 time per month	f 1 time per week	a never	a never	d 1 time per month	d 1 time per month	e 2-3 times per month	a never	d 1 time per month	a never	a never	d 1 time per month	d 1 time per month	a never	a no	b yes	f every day	b medium
1. prenatal only	22	1: White	3: Hispanic	1.06	3: 1-3 years high school	21.46	d 1-2 times per week	g 1 time per day	g 1 time per day	c 2-3 times per month	d 1-2 times per week	f 1 time per week	h 3-4 times per week	a never	f 1 time per week	a never	f 1 time per week	e 2-3 times per month	e 2-3 times per month	d 1 time per month	a never	f 1 time per week	a never	f 1 time per week	a never	e 2-3 times per month	e 2-3 times per month	a never	e 2-3 times per month	h 3-4 times per week	a never	a never	a never	a never	a never	e 2-3 times per month	a never	e 2-3 times per month	a never	e 2-3 times per month	d 1 time per month	a never	a never	a no	b yes	f every day
3. prenatal and postnatal	34	1: White	1: White	3.38	6: College graduate	25.39	h 2-3 times per day	a never	a never	a never	e 3-4 times per week	a never	d 1 time per month	a never	e 2-3 times per month	e 2-3 times per month	a never	e 2-3 times per month	a never	a never	d 1 time per month	a never	a never	a never	e 2-3 times per month	a never	h 3-4 times per week	h 3-4 times per week	g 2 times per week	d 1 time per month	e 2-3 times per month	a never	e 2-3 times per month	e 2-3 times per month	d 1 time per month	e 2-3 times per month	d 1 time per month	d 1 time per month	a never	e 2-3 times per month	a never	a never	g 2 times per week	a no	b yes	f every day		c large	e almost always or always
3. prenatal and postnatal	28	1: White	1: White	2.41	5: 1-3 years college	30.47	f 5-6 times per week	c 2-3 times per month	c 2-3 times per month	a never	f 5-6 times per week	e 2-3 times per month	e 2-3 times per month	a never	a never	a never	a never	d 1 time per month	d 1 time per month	a never	e 2-3 times per month	d 1 time per month	a never	d 1 time per month	d 1 time per month	a never	a never	d 1 time per month	e 2-3 times per month	d 1 time per month	e 2-3 times per month	a never	e 2-3 times per month	e 2-3 times per month	a never	e 2-3 times per month	a never	d 1 time per month	a never	d 1 time per month	a never	a never	a never	a no	b yes	f every day
3. prenatal and postnatal	30	1: White	1: White	0.29	4: High school graduate	20.63	h 2-3 times per day	h 2-3 times per day	a never	a never	b 1 time per month	d 1 time per month	f 1 time per week	e 2-3 times per month	e 2-3 times per month	e 2-3 times per month	g 2 times per week	f 1 time per week	e 2-3 times per month	i 5-6 times per week	e 2-3 times per month	d 1 time per month	d 1 time per month	h 3-4 times per week	d 1 time per month	f 1 time per week	a never	f 1 time per week	e 2-3 times per month	f 1 time per week	d 1 time per month	d 1 time per month	d 1 time per month	d 1 time per month	a never	g 2 times per week	a never	a never	f 1 time per week	a never	a never	a never	d 1 time per month	a no	b yes	f every day		a small	e almost always or always
3. prenatal and postnatal	35	1: White	1: White	2.75	5: 1-3 years college	29.18	e 3-4 times per week	d 1-2 times per week	e 3-4 times per week	g 1 time per day	g 1 time per day	a never	d 1 time per month	e 2-3 times per month	j 1 time per day	a never	h 3-4 times per week	h 3-4 times per week	h 3-4 times per week	h 3-4 times per week	h 3-4 times per week	a never	a never	e 2-3 times per month	e 2-3 times per month	g 2 times per week	g 2 times per week	g 2 times per week	e 2-3 times per month	e 2-3 times per month	e 2-3 times per month	a never	e 2-3 times per month	e 2-3 times per month	d 1 time per month	g 2 times per week	d 1 time per month	d 1 time per month	e 2-3 times per month	g 2 times per week	e 2-3 times per month	a never	d 1 time per month	a no	b yes	f every day		b medium	e almost always or always
1. prenatal only	36	1: White	1: White	2.38	7: Post graduate	27.34	c 2-3 times per month	c 2-3 times per month	b 1 time per month	a never	b 1 time per month	d 1 time per month	h 3-4 times per week	d 1 time per month	g 2 times per week	a never	a never	d 1 time per month	a never	e 2-3 times per month	e 2-3 times per month	d 1 time per month	a never	a never	g 2 times per week	h 3-4 times per week	h 3-4 times per week	g 2 times per week	e 2-3 times per month	e 2-3 times per month	e 2-3 times per month	a never	e 2-3 times per month	e 2-3 times per month	e 2-3 times per month	d 1 time per month	d 1 time per month	e 2-3 times per month	d 1 time per month	d 1 time per month	e 2-3 times per month	a never	a never	a no	b yes	f every day
3. prenatal and postnatal	38	1: White	1: White	5.63	5: 1-3 years college	22.38	e 3-4 times per week	c 2-3 times per month	c 2-3 times per month	a never	c 2-3 times per month	a never	e 2-3 times per month	a never	g 2 times per week	a never	a never	e 2-3 times per month	d 1 time per month	e 2-3 times per month	e 2-3 times per month	a never	a never	a never	a never	e 2-3 times per month	a never	e 2-3 times per month	f 1 time per week	e 2-3 times per month	e 2-3 times per month	a never	a never	f 1 time per week	d 1 time per month	e 2-3 times per month	a never	f 1 time per week	a never	h 3-4 times per week	f 1 time per week	a never	a never	a no	b yes	f every day
3. prenatal and postnatal	27	1: White	1: White	2.17	5: 1-3 years college	23.4	g 1 time per day	a never	d 1-2 times per week	a never	e 3-4 times per week	d 1 time per month	f 1 time per week	a never	e 2-3 times per month	a never	a never	a never	a never	d 1 time per month	g 2 times per week	a never	a never	a never	a never	a never	a never	a never	f 1 time per week	a never	d 1 time per month	a never	a never	d 1 time per month	a never	e 2-3 times per month	a never	d 1 time per month	a never	e 2-3 times per month	d 1 time per month	a never	a never	a no	b yes	f every day
1. prenatal only	27	.: No female head of household present					c 2-3 times per month	a never	a never	a never	c 2-3 times per month	a never	e 2-3 times per month	a never	e 2-3 times per month	a never	a never	f 1 time per week	a never	a never	e 2-3 times per month	d 1 time per month	a never	a never	a never	e 2-3 times per month	f 1 time per week	e 2-3 times per month	e 2-3 times per month	i 5-6 times per week	a never	d 1 time per month	d 1 time per month	d 1 time per month	a never	a never	e 2-3 times per month	a never	a never	a never	a never		a never	a no	b yes	f every day
3. prenatal and postnatal	28	3: Asian/Pacific Islander	4: Asian/Pacific Islander	5.14	6: College graduate	24.89	d 1-2 times per week	c 2-3 times per month	c 2-3 times per month	b 1 time per month	e 3-4 times per week	a never	f 1 time per week	d 1 time per month	e 2-3 times per month	e 2-3 times per month	d 1 time per month	e 2-3 times per month	a never	a never	d 1 time per month	e 2-3 times per month	a never	e 2-3 times per month	a never	a never	a never	a never	a never	a never	a never	a never	a never	a never	a never	a never	a never	a never	a never	a never	a never	a never	a never	b yes	b yes	f every day
3. prenatal and postnatal	24	3: Asian/Pacific Islander	4: Asian/Pacific Islander	3.53	6: College graduate	23.78	f 5-6 times per week	c 2-3 times per month	c 2-3 times per month	j 6 or more times per day	a never	a never	e 2-3 times per month	a never	e 2-3 times per month	a never	a never	e 2-3 times per month	d 1 time per month	d 1 time per month	e 2-3 times per month	d 1 time per month	a never	d 1 time per month	a never	e 2-3 times per month	e 2-3 times per month	a never	a never	a never	a never	a never	a never	a never	e 2-3 times per month	e 2-3 times per month	a never	e 2-3 times per month	a never	g 2 times per week	e 2-3 times per month		a never	a no	b yes	f every day
3. prenatal and postnatal	25	2: Black	2: Black	5.14	6: College graduate	21.41	d 1-2 times per week	c 2-3 times per month	e 3-4 times per week	a never	d 1-2 times per week	a never	g 2 times per week	e 2-3 times per month	h 3-4 times per week	a never	a never	f 1 time per week	a never	a never	g 2 times per week	e 2-3 times per month	a never	f 1 time per week	a never	f 1 time per week	a never	f 1 time per week	e 2-3 times per month	a never	e 2-3 times per month	d 1 time per month	a never	d 1 time per month	e 2-3 times per month	h 3-4 times per week	a never	g 2 times per week	a never	g 2 times per week	a never	a never	f 1 time per week	a no	b yes	a never		b medium	b about 1/4 of the time
3. prenatal and postnatal	37	1: White	1: White	4.33	5: 1-3 years college	23.83	a never	c 2-3 times per month	b 1 time per month	a never	g 1 time per day	a never	g 2 times per week	a never	e 2-3 times per month	a never	a never	h 3-4 times per week	e 2-3 times per month	h 3-4 times per week	e 2-3 times per month	a never	a never	h 3-4 times per week	d 1 time per month	e 2-3 times per month	a never	a never	d 1 time per month	d 1 time per month	f 1 time per week	d 1 time per month	a never	d 1 time per month	a never	e 2-3 times per month	a never	a never	a never	d 1 time per month	a never	d 1 time per month	a never	a no	b yes	f every day	b medium
3. prenatal and postnatal	24	1: White	1: White	1.32	5: 1-3 years college	25.85	b 1 time per month	f 5-6 times per week	a never	a never	c 2-3 times per month	a never	e 2-3 times per month	a never	e 2-3 times per month	h 3-4 times per week	d 1 time per month	e 2-3 times per month	a never	a never	e 2-3 times per month	e 2-3 times per month	a never	a never	a never	e 2-3 times per month	a never	a never	d 1 time per month	f 1 time per week	a never	a never	d 1 time per month	a never	d 1 time per month	e 2-3 times per month	a never	e 2-3 times per month	a never	d 1 time per month	a never	a never	a never	a no	b yes	e 4-6 days per week
1. prenatal only	18	1: White	1: White	0.63	.Q: Add'l demo survey not returned	25.75	e 3-4 times per week	i 4-5 times per day	d 1-2 times per week	a never	d 1-2 times per week	d 1 time per month	f 1 time per week	a never	g 2 times per week	a never	e 2-3 times per month	f 1 time per week	d 1 time per month	d 1 time per month	a never	d 1 time per month	a never	d 1 time per month	a never	g 2 times per week	g 2 times per week	a never	h 3-4 times per week	h 3-4 times per week	f 1 time per week	e 2-3 times per month	f 1 time per week	e 2-3 times per month	f 1 time per week	f 1 time per week	d 1 time per month	e 2-3 times per month	a never	a never	a never	a never	d 1 time per month	a no	b yes	f every day		a small	e almost always or always
3. prenatal and postnatal	28	1: White	1: White	0.32	6: College graduate	20.67	d 1-2 times per week	c 2-3 times per month	d 1-2 times per week	a never	f 5-6 times per week	d 1 time per month	a never	a never	d 1 time per month	a never	h 3-4 times per week	e 2-3 times per month	a never	a never	h 3-4 times per week	a never	a never	h 3-4 times per week	d 1 time per month	e 2-3 times per month	e 2-3 times per month	a never	d 1 time per month	d 1 time per month	a never	d 1 time per month	d 1 time per month	e 2-3 times per month	a never	f 1 time per week	a never	d 1 time per month	a never	d 1 time per month	e 2-3 times per month	a never	a never	a no	b yes	f every day
3. prenatal and postnatal	37	4: Other	3: Hispanic	7.22	4: High school graduate	27.21	g 1 time per day	g 1 time per day	g 1 time per day	a never	a never	e 2-3 times per month	e 2-3 times per month	e 2-3 times per month	g 2 times per week	g 2 times per week	g 2 times per week	e 2-3 times per month	e 2-3 times per month	e 2-3 times per month	h 3-4 times per week	e 2-3 times per month	a never	a never	a never	g 2 times per week	a never	e 2-3 times per month	e 2-3 times per month	e 2-3 times per month	a never	a never	a never	g 2 times per week	e 2-3 times per month	e 2-3 times per month	a never	g 2 times per week	a never	a never	d 1 time per month	a never	a never	a no	b yes	f every day
1. prenatal only	41	1: White	1: White	5.14	6: College graduate	28.79	a never	c 2-3 times per month	e 3-4 times per week	c 2-3 times per month	e 3-4 times per week	a never	e 2-3 times per month	a never	f 1 time per week	a never	h 3-4 times per week	e 2-3 times per month	a never	e 2-3 times per month	e 2-3 times per month	a never	a never	a never	a never	g 2 times per week	a never	g 2 times per week	e 2-3 times per month	g 2 times per week	d 1 time per month	g 2 times per week	a never	g 2 times per week	a never	h 3-4 times per week	a never	g 2 times per week	a never	e 2-3 times per month	e 2-3 times per month	a never	a never	a no	b yes	f every day
3. prenatal and postnatal	30	1: White	1: White	5.14	6: College graduate	27.12	d 1-2 times per week	c 2-3 times per month	c 2-3 times per month	a never	f 5-6 times per week	a never	e 2-3 times per month	e 2-3 times per month	e 2-3 times per month	k 2 or more times per day	g 2 times per week	h 3-4 times per week	a never	e 2-3 times per month	a never	a never	a never	a never	e 2-3 times per month	a never	d 1 time per month	d 1 time per month	f 1 time per week	f 1 time per week	g 2 times per week	a never	a never	e 2-3 times per month	a never	f 1 time per week	a never	a never	a never	e 2-3 times per month	e 2-3 times per month	a never	a never	a no	b yes	f every day
1. prenatal only	37	2: Black	2: Black	4.33	6: College graduate	29.5	a never	e 3-4 times per week	e 3-4 times per week	a never	c 2-3 times per month	a never	e 2-3 times per month	d 1 time per month	f 1 time per week	d 1 time per month	f 1 time per week	f 1 time per week	a never	h 3-4 times per week	d 1 time per month	d 1 time per month	a never	a never	a never	d 1 time per month	a never	a never	f 1 time per week	e 2-3 times per month	e 2-3 times per month	a never	a never	a never	d 1 time per month	f 1 time per week	d 1 time per month	a never	a never	f 1 time per week	a never	f 1 time per week	d 1 time per month	a no	b yes	f every day	a small	a small	e almost always or always
3. prenatal and postnatal	37	1: White	1: White	2.73	5: 1-3 years college	21.95	c 2-3 times per month	c 2-3 times per month	c 2-3 times per month	a never	g 1 time per day	a never	d 1 time per month	a never	e 2-3 times per month	a never	a never	d 1 time per month	e 2-3 times per month	e 2-3 times per month	a never	a never	a never	a never	a never	d 1 time per month	a never	a never	e 2-3 times per month	d 1 time per month	d 1 time per month	a never	a never	e 2-3 times per month	d 1 time per month	f 1 time per week	a never	d 1 time per month	a never	d 1 time per month	d 1 time per month	a never	a never	a no	b yes	f every day
1. prenatal only	39	1: White	1: White	3.39	6: College graduate	32.95	a never	e 3-4 times per week	a never	a never	g 1 time per day	a never	e 2-3 times per month	a never	h 3-4 times per week	a never	a never	e 2-3 times per month	i 5-6 times per week	i 5-6 times per week	i 5-6 times per week	a never	a never	a never	f 1 time per week	a never	a never	a never	f 1 time per week	e 2-3 times per month	e 2-3 times per month	e 2-3 times per month	a never	f 1 time per week	a never	e 2-3 times per month	a never	a never	a never	h 3-4 times per week	a never	e 2-3 times per month	a never	a no	b yes	f every day	b medium
3. prenatal and postnatal	32	1: White	1: White	2.38	6: College graduate	29.95	a never	a never	a never	a never	d 1-2 times per week	a never	e 2-3 times per month	a never	f 1 time per week	a never	e 2-3 times per month	e 2-3 times per month	a never	g 2 times per week	g 2 times per week	a never	a never	a never	a never	a never	a never	a never	g 2 times per week	a never	e 2-3 times per month	a never		a never	a never	h 3-4 times per week	a never	a never	a never	a never	e 2-3 times per month	a never	a never	a no	b yes	f every day
3. prenatal and postnatal	33	1: White	1: White	5.94	5: 1-3 years college	24.43	e 3-4 times per week	d 1-2 times per week	e 3-4 times per week	c 2-3 times per month	g 1 time per day	a never	a never	a never	g 2 times per week	e 2-3 times per month	a never	i 5-6 times per week	e 2-3 times per month	i 5-6 times per week	h 3-4 times per week	a never	a never	f 1 time per week	a never	a never	a never	a never	g 2 times per week	e 2-3 times per month	h 3-4 times per week	a never	a never	d 1 time per month	a never	g 2 times per week	a never	a never	a never	h 3-4 times per week	d 1 time per month	e 2-3 times per month	a never	a no	b yes	f every day	c large
3. prenatal and postnatal	33	1: White	1: White	7.22	6: College graduate	22.71	a never	a never	e 3-4 times per week	a never	d 1-2 times per week	a never	a never	a never	a never	j 1 time per day	j 1 time per day	j 1 time per day	a never	a never	a never	j 1 time per day	a never	a never	a never	d 1 time per month	a never	a never	f 1 time per week	f 1 time per week	d 1 time per month	d 1 time per month	f 1 time per week	f 1 time per week	d 1 time per month	d 1 time per month	a never	d 1 time per month	a never	e 2-3 times per month	d 1 time per month	a never	f 1 time per week	a no	b yes	f every day		b medium	e almost always or always
3. prenatal and postnatal	32	1: White	1: White	3.53	6: College graduate	19.74	d 1-2 times per week	c 2-3 times per month	d 1-2 times per week	a never	d 1-2 times per week	a never	g 2 times per week	a never	g 2 times per week	a never	i 5-6 times per week	i 5-6 times per week	e 2-3 times per month	a never	h 3-4 times per week	e 2-3 times per month	a never	h 3-4 times per week	e 2-3 times per month	e 2-3 times per month	e 2-3 times per month	d 1 time per month	h 3-4 times per week	e 2-3 times per month	d 1 time per month	a never	a never	e 2-3 times per month	a never	h 3-4 times per week	a never	a never	a never	e 2-3 times per month	a never	a never	a never	a no	b yes	f every day
1. prenatal only	27	1: White	1: White	7.22	7: Post graduate	46.63	c 2-3 times per month	d 1-2 times per week	e 3-4 times per week	a never	g 1 time per day	g 2 times per week	e 2-3 times per month	g 2 times per week	f 1 time per week	a never	g 2 times per week	f 1 time per week	d 1 time per month	d 1 time per month	f 1 time per week	e 2-3 times per month	a never	g 2 times per week	d 1 time per month	f 1 time per week	f 1 time per week	f 1 time per week	g 2 times per week	f 1 time per week	g 2 times per week	f 1 time per week	f 1 time per week	e 2-3 times per month	e 2-3 times per month	g 2 times per week	a never	f 1 time per week	a never	a never	h 3-4 times per week	a never	a never	a no	b yes	f every day
3. prenatal and postnatal	31	1: White	1: White	3.92	6: College graduate	24.3	c 2-3 times per month	e 3-4 times per week	h 2-3 times per day	a never	g 1 time per day	e 2-3 times per month	f 1 time per week	d 1 time per month	e 2-3 times per month	f 1 time per week	g 2 times per week	f 1 time per week	f 1 time per week	d 1 time per month	h 3-4 times per week	a never	a never	f 1 time per week	e 2-3 times per month	a never	e 2-3 times per month	f 1 time per week	e 2-3 times per month	a never	f 1 time per week	a never	a never	e 2-3 times per month	d 1 time per month	g 2 times per week	a never	e 2-3 times per month	a never	a never	d 1 time per month	a never	a never	a no	b yes	f every day
3. prenatal and postnatal	41	1: White	1: White	2.38	5: 1-3 years college	27.44	c 2-3 times per month	b 1 time per month	c 2-3 times per month	g 1 time per day	h 2-3 times per day	a never	d 1 time per month	d 1 time per month	h 3-4 times per week	a never	e 2-3 times per month	f 1 time per week	a never	f 1 time per week	e 2-3 times per month	e 2-3 times per month	a never	e 2-3 times per month	d 1 time per month	a never	a never	a never	f 1 time per week	g 2 times per week	a never	f 1 time per week	e 2-3 times per month	e 2-3 times per month	a never	e 2-3 times per month	a never	e 2-3 times per month	a never	f 1 time per week	e 2-3 times per month	a never	a never	a no	b yes	f every day
1. prenatal only	34	.: No female head of household present					a never	a never	a never	f 5-6 times per week	h 2-3 times per day	a never	e 2-3 times per month	a never	a never	a never	e 2-3 times per month	a never	a never	a never	a never	a never	a never	a never	a never	g 2 times per week	h 3-4 times per week	e 2-3 times per month	a never	h 3-4 times per week	a never	a never	e 2-3 times per month	d 1 time per month	a never	e 2-3 times per month	a never	e 2-3 times per month	a never	e 2-3 times per month	e 2-3 times per month	a never	a never	a no	b yes	a never
3. prenatal and postnatal	30	1: White	1: White	2.73	4: High school graduate	23.03	a never	b 1 time per month	b 1 time per month	a never	c 2-3 times per month	a never	i 5-6 times per week	a never	d 1 time per month	a never	h 3-4 times per week	h 3-4 times per week	a never	a never	g 2 times per week	a never	a never	g 2 times per week	d 1 time per month	a never	a never	a never	f 1 time per week	a never	a never	d 1 time per month	d 1 time per month	d 1 time per month	a never	d 1 time per month	a never	d 1 time per month	a never	e 2-3 times per month	a never	a never	a never	a no	b yes	f every day
3. prenatal and postnatal	18	1: White	1: White	8.83	5: 1-3 years college	25.83	f 5-6 times per week	d 1-2 times per week	e 3-4 times per week	a never	h 2-3 times per day	d 1 time per month	e 2-3 times per month	a never	e 2-3 times per month	e 2-3 times per month	e 2-3 times per month	e 2-3 times per month	e 2-3 times per month	d 1 time per month	e 2-3 times per month	e 2-3 times per month	a never	d 1 time per month	a never	h 3-4 times per week	a never	f 1 time per week	e 2-3 times per month	e 2-3 times per month	h 3-4 times per week	a never	d 1 time per month	a never	a never	h 3-4 times per week	a never	a never	a never	e 2-3 times per month	a never	a never	a never	a no	b yes	f every day
3. prenatal and postnatal	34	1: White	1: White	7.22	7: Post graduate	23.49	c 2-3 times per month	g 1 time per day	a never	d 1-2 times per week	e 3-4 times per week	a never	h 3-4 times per week	e 2-3 times per month	a never	e 2-3 times per month	f 1 time per week	h 3-4 times per week	g 2 times per week	g 2 times per week	g 2 times per week	g 2 times per week	a never	g 2 times per week	a never	d 1 time per month	a never	a never	g 2 times per week	e 2-3 times per month	e 2-3 times per month	a never	d 1 time per month	d 1 time per month	e 2-3 times per month	g 2 times per week	a never	e 2-3 times per month	a never	g 2 times per week	g 2 times per week	e 2-3 times per month	a never	a no	b yes	f every day	a small
1. prenatal only	28	1: White	1: White	1.19	6: College graduate	24.8	a never	e 3-4 times per week	a never	a never	d 1-2 times per week	d 1 time per month	e 2-3 times per month	a never	e 2-3 times per month	a never	i 5-6 times per week	e 2-3 times per month	a never	a never	d 1 time per month	a never	a never	a never	d 1 time per month	d 1 time per month	a never	a never	e 2-3 times per month	e 2-3 times per month	d 1 time per month	a never	a never	a never	d 1 time per month	e 2-3 times per month	a never	a never	d 1 time per month	e 2-3 times per month	d 1 time per month	a never	d 1 time per month	a no	a no			a small	e almost always or always
3. prenatal and postnatal	32	1: White	1: White	1.31	6: College graduate	33.09	e 3-4 times per week	a never	f 5-6 times per week	a never	d 1-2 times per week	a never	g 2 times per week	a never	e 2-3 times per month	a never	a never	a never	a never	a never	d 1 time per month	a never	a never	a never	a never	d 1 time per month	a never	a never	e 2-3 times per month	a never	a never	a never	a never	e 2-3 times per month	d 1 time per month	g 2 times per week	a never	e 2-3 times per month	a never	d 1 time per month	e 2-3 times per month	a never	a never	a no	b yes	f every day
3. prenatal and postnatal	30	1: White	1: White	3.61	6: College graduate	23.05	a never	a never	a never	a never	h 2-3 times per day	d 1 time per month	a never	a never	f 1 time per week	a never	e 2-3 times per month	g 2 times per week	a never	h 3-4 times per week	g 2 times per week	a never	a never	d 1 time per month	d 1 time per month	f 1 time per week	f 1 time per week	e 2-3 times per month	h 3-4 times per week	a never	e 2-3 times per month	a never	a never	d 1 time per month	a never	g 2 times per week	a never	a never	a never	a never	a never	a never	a never	a no	b yes	a never
3. prenatal and postnatal	35	1: White	1: White	2	5: 1-3 years college	20.6	a never	a never	a never		a never	a never	g 2 times per week	a never	h 3-4 times per week	h 3-4 times per week	a never	e 2-3 times per month	e 2-3 times per month	a never	e 2-3 times per month	a never	a never	a never	a never	a never	a never	a never	a never	a never	a never	a never	d 1 time per month	a never	a never	a never	a never	a never	a never	a never	a never	a never	a never	a no	b yes	e 4-6 days per week
1. prenatal only	37	1: White	1: White	1.52	4: High school graduate	34.06	d 1-2 times per week	d 1-2 times per week	a never	a never	f 5-6 times per week	h 3-4 times per week	g 2 times per week	f 1 time per week	f 1 time per week	a never	e 2-3 times per month	d 1 time per month	f 1 time per week	g 2 times per week	h 3-4 times per week	e 2-3 times per month	a never	f 1 time per week	d 1 time per month	e 2-3 times per month	e 2-3 times per month	a never	g 2 times per week	g 2 times per week	a never	d 1 time per month	d 1 time per month	e 2-3 times per month	a never	e 2-3 times per month	d 1 time per month	a never	a never	e 2-3 times per month	e 2-3 times per month	a never	a never	a no	b yes	f every day
1. prenatal only	38	1: White	1: White	2.57	5: 1-3 years college	37.28	a never	a never	a never	a never	h 2-3 times per day	a never	a never	g 2 times per week	a never	a never	g 2 times per week	a never	a never	a never	a never	a never	a never	a never	a never	a never	a never	a never	d 1 time per month	a never	a never	a never		d 1 time per month	e 2-3 times per month	h 3-4 times per week	a never	h 3-4 times per week	a never	a never	a never	a never	a never	a no	b yes	f every day
3. prenatal and postnatal	28	1: White	1: White	0.61	4: High school graduate	35.58	c 2-3 times per month	a never	e 3-4 times per week	a never	f 5-6 times per week	e 2-3 times per month	a never	a never	a never	e 2-3 times per month	a never	a never	d 1 time per month	a never	a never	a never	a never	e 2-3 times per month	a never	a never	a never	a never	g 2 times per week	e 2-3 times per month	f 1 time per week	a never	a never	a never	a never	f 1 time per week	a never	d 1 time per month	a never	a never	a never	a never	a never	a no	b yes	d 1-3 days per week
3. prenatal and postnatal	34	1: White	1: White	1.59	5: 1-3 years college	21.93	c 2-3 times per month	a never	a never	a never	d 1-2 times per week	d 1 time per month	a never	a never	d 1 time per month	a never	a never	e 2-3 times per month	a never	a never	e 2-3 times per month	a never	a never	e 2-3 times per month	e 2-3 times per month	a never	a never	g 2 times per week	e 2-3 times per month	e 2-3 times per month	d 1 time per month	d 1 time per month	d 1 time per month	a never	d 1 time per month	i 5-6 times per week	a never	a never	a never	f 1 time per week	g 2 times per week	a never	a never	a no	b yes	f every day
3. prenatal and postnatal	38	3: Asian/Pacific Islander	4: Asian/Pacific Islander	2.86	6: College graduate	20.25	g 1 time per day	a never	a never	a never	b 1 time per month	a never	g 2 times per week	a never	h 3-4 times per week	g 2 times per week	e 2-3 times per month	g 2 times per week	e 2-3 times per month	e 2-3 times per month	e 2-3 times per month	e 2-3 times per month	a never	e 2-3 times per month	e 2-3 times per month	e 2-3 times per month	e 2-3 times per month	a never	e 2-3 times per month	e 2-3 times per month	e 2-3 times per month	a never	a never	d 1 time per month	e 2-3 times per month	e 2-3 times per month	e 2-3 times per month	e 2-3 times per month	a never	a never	f 1 time per week	a never	d 1 time per month	a no	b yes	f every day		b medium	e almost always or always
3. prenatal and postnatal	23	1: White	1: White	0.81	6: College graduate	36.18	a never	c 2-3 times per month	f 5-6 times per week	a never	g 1 time per day	d 1 time per month	d 1 time per month	a never	h 3-4 times per week	a never	a never	a never	a never	a never	f 1 time per week	a never	a never	a never	d 1 time per month	e 2-3 times per month	d 1 time per month	e 2-3 times per month	f 1 time per week	a never	g 2 times per week	a never	d 1 time per month	e 2-3 times per month	a never	g 2 times per week	d 1 time per month	a never	a never	a never	e 2-3 times per month	a never	a never	a no	b yes	f every day
3. prenatal and postnatal	28	1: White	1: White	3.39	7: Post graduate	28.66	e 3-4 times per week	b 1 time per month	a never	c 2-3 times per month	g 1 time per day	a never	j 1 time per day	a never	g 2 times per week	a never	a never	d 1 time per month	d 1 time per month	a never	j 1 time per day	f 1 time per week	a never	e 2-3 times per month	a never	a never	a never	a never	e 2-3 times per month	d 1 time per month	a never	d 1 time per month	d 1 time per month	d 1 time per month	a never	e 2-3 times per month	e 2-3 times per month	e 2-3 times per month	a never	a never	a never	a never	a never	a no	b yes	f every day
3. prenatal and postnatal	37	1: White	1: White	1.85	4: High school graduate	27.46	e 3-4 times per week	e 3-4 times per week	c 2-3 times per month	a never	b 1 time per month	a never	a never	a never	h 3-4 times per week	e 2-3 times per month	a never	e 2-3 times per month	a never	a never	d 1 time per month	a never	a never	a never	a never	g 2 times per week	e 2-3 times per month	a never	d 1 time per month	a never	a never	d 1 time per month	a never	e 2-3 times per month	a never	a never	d 1 time per month	a never	a never	e 2-3 times per month	d 1 time per month	a never	a never	a no	b yes	f every day
3. prenatal and postnatal	28	1: White	1: White	2.33	5: 1-3 years college	31.47	d 1-2 times per week	c 2-3 times per month	c 2-3 times per month	a never	h 2-3 times per day	a never	d 1 time per month	a never	a never	a never	a never	a never	d 1 time per month	a never	a never	a never	a never	a never	d 1 time per month	d 1 time per month	d 1 time per month	a never	g 2 times per week	d 1 time per month	d 1 time per month	d 1 time per month	d 1 time per month	d 1 time per month	a never	d 1 time per month	a never	d 1 time per month	a never	g 2 times per week	a never	a never	a never	a no	b yes	f every day
1. prenatal only	20	1: White	1: White	0.54	.Q: Add'l demo survey not returned	18.97	g 1 time per day	h 2-3 times per day	f 5-6 times per week	a never	e 3-4 times per week	e 2-3 times per month	e 2-3 times per month	e 2-3 times per month	i 5-6 times per week	a never	e 2-3 times per month	i 5-6 times per week	g 2 times per week	h 3-4 times per week	d 1 time per month	e 2-3 times per month	d 1 time per month	j 1 time per day	e 2-3 times per month	f 1 time per week	f 1 time per week	f 1 time per week	e 2-3 times per month	e 2-3 times per month	e 2-3 times per month	d 1 time per month	e 2-3 times per month	g 2 times per week	f 1 time per week	e 2-3 times per month	a never	f 1 time per week	a never	h 3-4 times per week	g 2 times per week	a never	e 2-3 times per month	a no	b yes	f every day		b medium	a almost never or never
3. prenatal and postnatal	35	4: Other	3: Hispanic	0.19	5: 1-3 years college	38.22	a never	d 1-2 times per week	a never	a never	h 2-3 times per day	a never	a never	e 2-3 times per month	i 5-6 times per week	j 1 time per day	a never	e 2-3 times per month	e 2-3 times per month	e 2-3 times per month	a never	a never	a never	e 2-3 times per month	a never	e 2-3 times per month	e 2-3 times per month	a never	d 1 time per month	i 5-6 times per week	e 2-3 times per month	a never	d 1 time per month	e 2-3 times per month	a never	d 1 time per month	a never	d 1 time per month	a never	e 2-3 times per month	e 2-3 times per month	a never	a never	a no	b yes	f every day
3. prenatal and postnatal	25	1: White	1: White	3.05	6: College graduate	21.93	c 2-3 times per month	g 1 time per day	f 5-6 times per week	a never	e 3-4 times per week	a never	d 1 time per month	a never	d 1 time per month	a never	d 1 time per month	d 1 time per month	d 1 time per month	a never	e 2-3 times per month	e 2-3 times per month	a never	a never	i 5-6 times per week	a never	a never	a never	g 2 times per week	e 2-3 times per month	a never	a never	a never	e 2-3 times per month	d 1 time per month	f 1 time per week	a never	d 1 time per month	a never	f 1 time per week	e 2-3 times per month	a never	a never	a no	b yes	f every day
3. prenatal and postnatal	33	2: Black	2: Black	2.53	5: 1-3 years college	19.73	a never	f 5-6 times per week	d 1-2 times per week	e 3-4 times per week	d 1-2 times per week	a never	e 2-3 times per month	d 1 time per month	i 5-6 times per week	h 3-4 times per week	i 5-6 times per week	i 5-6 times per week	e 2-3 times per month	g 2 times per week	g 2 times per week	d 1 time per month	i 5-6 times per week	e 2-3 times per month	d 1 time per month	e 2-3 times per month	e 2-3 times per month	a never	e 2-3 times per month	d 1 time per month	d 1 time per month	a never	d 1 time per month	d 1 time per month	d 1 time per month	d 1 time per month	a never	a never	a never	a never	d 1 time per month	a never	a never	a no	b yes	f every day
3. prenatal and postnatal	29	1: White	1: White	1.31	5: 1-3 years college	16.95	c 2-3 times per month	i 4-5 times per day	e 3-4 times per week	a never	c 2-3 times per month	f 1 time per week	e 2-3 times per month	d 1 time per month	h 3-4 times per week	h 3-4 times per week	h 3-4 times per week	g 2 times per week	g 2 times per week	g 2 times per week	h 3-4 times per week	h 3-4 times per week	a never	h 3-4 times per week	a never	g 2 times per week	g 2 times per week	g 2 times per week	f 1 time per week	e 2-3 times per month	f 1 time per week	d 1 time per month	e 2-3 times per month	f 1 time per week	d 1 time per month	h 3-4 times per week	a never	g 2 times per week	a never	e 2-3 times per month	f 1 time per week	a never	a never	a no	b yes	f every day
1. prenatal only	37	.: No female head of household present					c 2-3 times per month	e 3-4 times per week	h 2-3 times per day	a never	i 4-5 times per day	d 1 time per month	a never	a never	j 1 time per day	a never	k 2 or more times per day	k 2 or more times per day	d 1 time per month	d 1 time per month	i 5-6 times per week	a never	a never	h 3-4 times per week	a never	a never	g 2 times per week	a never	e 2-3 times per month	a never	d 1 time per month	a never	a never	a never	d 1 time per month	e 2-3 times per month	a never	d 1 time per month	a never	g 2 times per week	a never	a never	e 2-3 times per month	a no	a no			b medium	b about 1/4 of the time
3. prenatal and postnatal	29	1: White	1: White	1.85	6: College graduate	23.24	g 1 time per day	d 1-2 times per week	c 2-3 times per month	a never	a never	g 2 times per week	e 2-3 times per month	a never	e 2-3 times per month	a never	e 2-3 times per month	e 2-3 times per month	e 2-3 times per month	d 1 time per month	e 2-3 times per month	a never	a never	a never	a never	a never	a never	a never	a never	a never	a never	a never	a never	a never	a never	f 1 time per week	a never	a never	a never	a never	a never	e 2-3 times per month	a never	b yes	b yes	f every day	b medium
3. prenatal and postnatal	32	1: White	1: White	0.26	4: High school graduate	19.22	g 1 time per day	f 5-6 times per week	g 1 time per day	a never	g 1 time per day	f 1 time per week	g 2 times per week	a never	g 2 times per week	f 1 time per week	g 2 times per week	f 1 time per week	a never	f 1 time per week	g 2 times per week	e 2-3 times per month	e 2-3 times per month	e 2-3 times per month	e 2-3 times per month	f 1 time per week	g 2 times per week	e 2-3 times per month	g 2 times per week	e 2-3 times per month	h 3-4 times per week	d 1 time per month	d 1 time per month	f 1 time per week	d 1 time per month	e 2-3 times per month	d 1 time per month	g 2 times per week	a never	f 1 time per week	f 1 time per week	d 1 time per month	d 1 time per month	a no	a no		b medium	a small	c about 1/2 of the time
3. prenatal and postnatal	24	2: Black	2: Black	3.05	4: High school graduate	33.28	c 2-3 times per month	a never	c 2-3 times per month	a never	c 2-3 times per month	a never	a never	a never	e 2-3 times per month	a never	a never	d 1 time per month	a never	a never	a never	e 2-3 times per month	d 1 time per month	e 2-3 times per month	a never	g 2 times per week	d 1 time per month	g 2 times per week	e 2-3 times per month	d 1 time per month	g 2 times per week	a never	a never	d 1 time per month	d 1 time per month	h 3-4 times per week	a never	e 2-3 times per month	a never	d 1 time per month	d 1 time per month	a never	d 1 time per month	a no	b yes	f every day		b medium	d about 3/4 of the time
3. prenatal and postnatal	27	1: White	1: White	1.11	5: 1-3 years college	21.8	c 2-3 times per month	g 1 time per day	a never	a never	c 2-3 times per month	a never	i 5-6 times per week	d 1 time per month	h 3-4 times per week	e 2-3 times per month	d 1 time per month	e 2-3 times per month	a never	g 2 times per week	e 2-3 times per month	h 3-4 times per week	a never	e 2-3 times per month	d 1 time per month	h 3-4 times per week	d 1 time per month	a never	d 1 time per month	f 1 time per week	a never	a never	a never	a never	a never	e 2-3 times per month	a never	a never	a never	a never	a never	d 1 time per month	a never	a no	b yes	f every day	a small
1. prenatal only	29	1: White	1: White	1.88	5: 1-3 years college	28.89	b 1 time per month	a never	a never	a never	f 5-6 times per week	a never	e 2-3 times per month	e 2-3 times per month	e 2-3 times per month	e 2-3 times per month	i 5-6 times per week	i 5-6 times per week	d 1 time per month	a never	j 1 time per day	e 2-3 times per month	a never	h 3-4 times per week	a never	a never	a never	a never	f 1 time per week	g 2 times per week	e 2-3 times per month	d 1 time per month	a never	e 2-3 times per month	a never	h 3-4 times per week	a never	e 2-3 times per month	a never	a never	a never	a never	d 1 time per month	a no	b yes	f every day		b medium	e almost always or always
1. prenatal only	23	4: Other	3: Hispanic	0.81	4: High school graduate	30.04	f 5-6 times per week	e 3-4 times per week	i 4-5 times per day	a never	g 1 time per day	a never	e 2-3 times per month	a never	e 2-3 times per month	a never	a never	e 2-3 times per month	d 1 time per month	a never	a never	a never	a never	a never	a never	g 2 times per week	e 2-3 times per month	a never	f 1 time per week	e 2-3 times per month	g 2 times per week	a never	e 2-3 times per month	h 3-4 times per week	h 3-4 times per week	g 2 times per week	d 1 time per month	h 3-4 times per week	a never	g 2 times per week	e 2-3 times per month	e 2-3 times per month	a never	a no	b yes	f every day	b medium
3. prenatal and postnatal	31	1: White	1: White	3.39	5: 1-3 years college	23.49	a never	a never	h 2-3 times per day	a never	g 1 time per day	h 3-4 times per week	d 1 time per month	a never	e 2-3 times per month	a never	a never	a never	a never	a never	a never	e 2-3 times per month	a never	a never	a never	a never	a never	h 3-4 times per week	f 1 time per week	e 2-3 times per month	f 1 time per week	d 1 time per month	a never	e 2-3 times per month	a never	a never	a never	a never	a never	d 1 time per month	d 1 time per month	a never	a never	a no	b yes	f every day
1. prenatal only	20	2: Black	2: Black	1.32	.Q: Add'l demo survey not returned	36.95	a never	c 2-3 times per month	e 3-4 times per week	a never	c 2-3 times per month	e 2-3 times per month	a never	a never	g 2 times per week	a never	h 3-4 times per week	g 2 times per week	a never	a never	d 1 time per month	a never	a never	f 1 time per week	a never	e 2-3 times per month	a never	a never	e 2-3 times per month	e 2-3 times per month	g 2 times per week	a never	a never	a never	d 1 time per month	g 2 times per week	a never	a never	a never	d 1 time per month	e 2-3 times per month	a never	a never	a no	b yes	e 4-6 days per week
3. prenatal and postnatal	26	1: White	1: White	2.75	6: College graduate	34.11	c 2-3 times per month	h 2-3 times per day	d 1-2 times per week	a never	g 1 time per day	a never	f 1 time per week	f 1 time per week	j 1 time per day	a never	e 2-3 times per month	a never	a never	a never	d 1 time per month	a never	a never	a never	d 1 time per month	a never	e 2-3 times per month	d 1 time per month	f 1 time per week	h 3-4 times per week	f 1 time per week	a never	a never	f 1 time per week	a never	f 1 time per week	a never	e 2-3 times per month	a never	e 2-3 times per month	e 2-3 times per month	a never	a never	a no	b yes	f every day
3. prenatal and postnatal	32	1: White	1: White	2.13	7: Post graduate	30.66	a never	f 5-6 times per week	a never	a never	g 1 time per day	a never	e 2-3 times per month	a never	e 2-3 times per month	a never	a never	h 3-4 times per week	g 2 times per week	g 2 times per week	h 3-4 times per week	a never	a never	e 2-3 times per month	f 1 time per week	f 1 time per week	d 1 time per month	d 1 time per month	f 1 time per week	e 2-3 times per month	d 1 time per month	e 2-3 times per month	f 1 time per week	e 2-3 times per month	d 1 time per month	f 1 time per week	d 1 time per month	e 2-3 times per month	a never	g 2 times per week	f 1 time per week	d 1 time per month	a never	a no	b yes	f every day	b medium
3. prenatal and postnatal	37	1: White	1: White	3.38	6: College graduate	31.89	a never	c 2-3 times per month	a never	a never	f 5-6 times per week	a never	d 1 time per month	a never	a never	a never	d 1 time per month	d 1 time per month	d 1 time per month	d 1 time per month	a never	a never	a never	a never	e 2-3 times per month	a never	a never	a never	e 2-3 times per month	d 1 time per month	a never	a never	d 1 time per month	e 2-3 times per month	a never	i 5-6 times per week	a never	a never	a never	e 2-3 times per month	d 1 time per month	a never	a never	a no	b yes	f every day
1. prenatal only	42	1: White	1: White	2.01	4: High school graduate	22.67	f 5-6 times per week	a never	f 5-6 times per week	a never	h 2-3 times per day	e 2-3 times per month	h 3-4 times per week	e 2-3 times per month	g 2 times per week	a never	e 2-3 times per month	e 2-3 times per month	d 1 time per month	a never	e 2-3 times per month	d 1 time per month	a never	a never	a never	d 1 time per month	d 1 time per month	e 2-3 times per month	d 1 time per month	e 2-3 times per month	d 1 time per month	a never	a never	d 1 time per month	d 1 time per month	a never	a never	d 1 time per month	a never	e 2-3 times per month	a never	d 1 time per month	d 1 time per month	a no	b yes	f every day	b medium	b medium	e almost always or always
3. prenatal and postnatal	32	3: Asian/Pacific Islander	4: Asian/Pacific Islander	1.69	6: College graduate	22.81	g 1 time per day	c 2-3 times per month	b 1 time per month	a never	f 5-6 times per week	d 1 time per month	e 2-3 times per month	d 1 time per month	h 3-4 times per week	e 2-3 times per month	a never	h 3-4 times per week	a never	d 1 time per month	g 2 times per week	a never	a never	d 1 time per month	d 1 time per month	d 1 time per month	d 1 time per month	e 2-3 times per month	e 2-3 times per month	e 2-3 times per month	e 2-3 times per month	e 2-3 times per month	e 2-3 times per month	f 1 time per week	e 2-3 times per month	f 1 time per week	a never	d 1 time per month	a never	e 2-3 times per month	e 2-3 times per month	a never	a never	a no	b yes	f every day
3. prenatal and postnatal	26	2: Black	2: Black	0.29	4: High school graduate	24.24	e 3-4 times per week	g 1 time per day	h 2-3 times per day	b 1 time per month	f 5-6 times per week	e 2-3 times per month	g 2 times per week	d 1 time per month	g 2 times per week	d 1 time per month	e 2-3 times per month	f 1 time per week	d 1 time per month	d 1 time per month	e 2-3 times per month	d 1 time per month	e 2-3 times per month	d 1 time per month	d 1 time per month	e 2-3 times per month	e 2-3 times per month	e 2-3 times per month	d 1 time per month	e 2-3 times per month	e 2-3 times per month	d 1 time per month	a never	e 2-3 times per month	e 2-3 times per month	g 2 times per week	a never	e 2-3 times per month	e 2-3 times per month	a never	e 2-3 times per month	a never	a never	a no	b yes	f every day
3. prenatal and postnatal	33	1: White	1: White	7.22	7: Post graduate	25.61	c 2-3 times per month	d 1-2 times per week	c 2-3 times per month	a never	g 1 time per day	a never	g 2 times per week	a never	g 2 times per week	a never	a never	d 1 time per month	d 1 time per month	e 2-3 times per month	i 5-6 times per week	a never	d 1 time per month	k 2 or more times per day	a never	a never	a never	a never	e 2-3 times per month	d 1 time per month	d 1 time per month	a never	a never	f 1 time per week	a never	f 1 time per week	a never	a never	a never	e 2-3 times per month	a never	a never	a never	a no	b yes	f every day
1. prenatal only	29	1: White	1: White	2.75	6: College graduate	23.3	g 1 time per day	g 1 time per day	d 1-2 times per week	a never	g 1 time per day	a never		h 3-4 times per week	g 2 times per week	f 1 time per week	h 3-4 times per week	a never	a never	a never	f 1 time per week	f 1 time per week	a never	h 3-4 times per week	f 1 time per week	d 1 time per month	d 1 time per month	a never	e 2-3 times per month	d 1 time per month	a never	d 1 time per month	d 1 time per month	d 1 time per month	d 1 time per month	e 2-3 times per month	d 1 time per month	a never	a never	d 1 time per month	d 1 time per month	a never	a never	a no	b yes	f every day
3. prenatal and postnatal	29	1: White	1: White	5.14	6: College graduate	33.9	a never	a never	f 5-6 times per week	a never	e 3-4 times per week	a never	h 3-4 times per week	a never	a never	a never	h 3-4 times per week	a never	a never	a never	f 1 time per week	a never	a never	j 1 time per day	a never	a never	a never	a never	g 2 times per week	a never	g 2 times per week	a never	a never	a never	a never	h 3-4 times per week	a never	a never	a never	h 3-4 times per week	a never	a never	a never	b yes	b yes	f every day
3. prenatal and postnatal	30	1: White	1: White	1.88	5: 1-3 years college	27.46	d 1-2 times per week	d 1-2 times per week	a never	a never	h 2-3 times per day	a never	f 1 time per week	a never	f 1 time per week	d 1 time per month	e 2-3 times per month	g 2 times per week	a never	a never	e 2-3 times per month	a never	a never	a never	a never	e 2-3 times per month	e 2-3 times per month	e 2-3 times per month	e 2-3 times per month	d 1 time per month	e 2-3 times per month	a never	d 1 time per month	e 2-3 times per month	d 1 time per month	e 2-3 times per month	a never	e 2-3 times per month	a never	f 1 time per week	e 2-3 times per month	e 2-3 times per month	a never	a no	a no		a small
1. prenatal only	35	1: White	1: White	1.59	7: Post graduate	25.23	c 2-3 times per month	a never	c 2-3 times per month	a never	c 2-3 times per month	d 1 time per month	d 1 time per month	a never	d 1 time per month	a never	a never	d 1 time per month	e 2-3 times per month	e 2-3 times per month	d 1 time per month	e 2-3 times per month	e 2-3 times per month	d 1 time per month	e 2-3 times per month	a never	d 1 time per month	e 2-3 times per month	g 2 times per week	a never	e 2-3 times per month	a never	d 1 time per month	d 1 time per month	d 1 time per month	e 2-3 times per month	d 1 time per month	d 1 time per month	a never	a never	d 1 time per month	a never	d 1 time per month	a no	a no			a small	a almost never or never
1. prenatal only	32	1: White	1: White	2.86	6: College graduate	25.24	d 1-2 times per week	b 1 time per month	d 1-2 times per week	a never	b 1 time per month	a never	d 1 time per month	a never	e 2-3 times per month	a never	d 1 time per month	d 1 time per month	a never	d 1 time per month	g 2 times per week	f 1 time per week	a never	d 1 time per month	a never	e 2-3 times per month	f 1 time per week	d 1 time per month	e 2-3 times per month	e 2-3 times per month	f 1 time per week	d 1 time per month	e 2-3 times per month	e 2-3 times per month	d 1 time per month	e 2-3 times per month	e 2-3 times per month	d 1 time per month	a never	d 1 time per month	d 1 time per month	d 1 time per month	a never	a no	b yes	f every day	a small
3. prenatal and postnatal	30	1: White	1: White	1.88	6: College graduate	23.91	c 2-3 times per month	a never	a never	a never	d 1-2 times per week	a never	a never	a never	f 1 time per week	e 2-3 times per month	f 1 time per week	h 3-4 times per week	e 2-3 times per month	a never	g 2 times per week	a never	a never	a never	a never	g 2 times per week	g 2 times per week	d 1 time per month	d 1 time per month	a never	d 1 time per month	a never	a never	e 2-3 times per month	a never	h 3-4 times per week	a never	e 2-3 times per month	a never	a never	a never	a never	a never	a no	a no
3. prenatal and postnatal	31	1: White	1: White	5.14	6: College graduate	24.9	c 2-3 times per month	d 1-2 times per week	c 2-3 times per month	a never	d 1-2 times per week	a never	a never	a never	d 1 time per month	a never	a never	e 2-3 times per month	e 2-3 times per month	a never	e 2-3 times per month	a never	a never	f 1 time per week	e 2-3 times per month	e 2-3 times per month	a never	a never	a never	a never	a never	a never	a never	a never	e 2-3 times per month	a never	a never	a never	a never	a never	d 1 time per month	a never	a never	a no	b yes	f every day
3. prenatal and postnatal	29	1: White	1: White	5.63	6: College graduate	33.2	e 3-4 times per week	e 3-4 times per week	c 2-3 times per month	a never	f 5-6 times per week	d 1 time per month	g 2 times per week	a never	d 1 time per month	a never	f 1 time per week	f 1 time per week	e 2-3 times per month	e 2-3 times per month	f 1 time per week	a never	a never	a never	a never	a never	a never	a never	e 2-3 times per month	a never	e 2-3 times per month	a never	a never	g 2 times per week	a never	g 2 times per week	d 1 time per month	f 1 time per week	a never	f 1 time per week	f 1 time per week	a never	a never	a no	b yes	f every day
3. prenatal and postnatal	31	1: White	1: White	2.33	6: College graduate	25.02	a never	c 2-3 times per month	c 2-3 times per month	c 2-3 times per month	e 3-4 times per week	a never	f 1 time per week	a never	f 1 time per week	e 2-3 times per month	a never	a never	a never	e 2-3 times per month	a never	a never	a never	a never	a never	e 2-3 times per month	d 1 time per month	a never	d 1 time per month	g 2 times per week	e 2-3 times per month	e 2-3 times per month	a never	a never	a never	e 2-3 times per month	a never	a never	a never	a never	a never	a never	a never	a no	b yes	f every day
3. prenatal and postnatal	30	1: White	1: White	3.38	5: 1-3 years college	48.42	e 3-4 times per week	e 3-4 times per week	h 2-3 times per day	a never	h 2-3 times per day	a never	d 1 time per month	e 2-3 times per month	e 2-3 times per month	d 1 time per month	a never	a never	d 1 time per month	a never	d 1 time per month	d 1 time per month	a never	a never	a never	a never	h 3-4 times per week	e 2-3 times per month	g 2 times per week	d 1 time per month	d 1 time per month	a never	d 1 time per month	a never	d 1 time per month	d 1 time per month	a never	e 2-3 times per month	a never	a never	d 1 time per month	a never	a never	a no	b yes	f every day
1. prenatal only	30	2: Black	2: Black	2.06	.Q: Add'l demo survey not returned	19.65	d 1-2 times per week	h 2-3 times per day	h 2-3 times per day	a never	d 1-2 times per week	a never	a never	a never	a never	a never	a never	d 1 time per month	a never	a never	d 1 time per month	a never	a never	a never	a never	e 2-3 times per month	e 2-3 times per month	e 2-3 times per month	d 1 time per month	e 2-3 times per month	e 2-3 times per month	a never	d 1 time per month	e 2-3 times per month	e 2-3 times per month	e 2-3 times per month	a never	d 1 time per month	a never	h 3-4 times per week	e 2-3 times per month	a never	a never	a no	b yes	f every day
1. prenatal only	26	1: White	1: White	2.75	5: 1-3 years college	24.69	b 1 time per month	d 1-2 times per week	f 5-6 times per week	a never	h 2-3 times per day	a never	a never	a never	e 2-3 times per month	a never	f 1 time per week	d 1 time per month	d 1 time per month	d 1 time per month	a never	d 1 time per month	a never	a never	a never	a never	a never	f 1 time per week	e 2-3 times per month	e 2-3 times per month	a never	a never	a never	d 1 time per month	a never	d 1 time per month	a never	a never	a never	a never	e 2-3 times per month	a never	a never	a no	b yes	e 4-6 days per week
3. prenatal and postnatal	34	1: White	1: White	2.75	5: 1-3 years college	38.08	b 1 time per month	e 3-4 times per week	e 3-4 times per week	a never	h 2-3 times per day	d 1 time per month	e 2-3 times per month	a never	h 3-4 times per week	a never	a never	h 3-4 times per week	a never	e 2-3 times per month	h 3-4 times per week	a never	a never	a never	a never	a never	f 1 time per week	a never	e 2-3 times per month	a never	a never	a never	a never	d 1 time per month	a never	h 3-4 times per week	a never	e 2-3 times per month	a never	a never	a never	a never	a never	a no	b yes	f every day
3. prenatal and postnatal	34	1: White	1: White	5.63	6: College graduate	19.97	d 1-2 times per week	d 1-2 times per week	a never	e 3-4 times per week	e 3-4 times per week	e 2-3 times per month	g 2 times per week	e 2-3 times per month	g 2 times per week	d 1 time per month	e 2-3 times per month	e 2-3 times per month	a never	d 1 time per month	g 2 times per week	e 2-3 times per month	a never	f 1 time per week	a never	e 2-3 times per month	d 1 time per month	a never	f 1 time per week	f 1 time per week	e 2-3 times per month	d 1 time per month	a never	e 2-3 times per month	d 1 time per month	e 2-3 times per month	a never	d 1 time per month	a never	f 1 time per week	f 1 time per week	a never	a never	a no	b yes	f every day
3. prenatal and postnatal	25	3: Asian/Pacific Islander	4: Asian/Pacific Islander	3.05	.Q: Add'l demo survey not returned	18.37	c 2-3 times per month	d 1-2 times per week	a never	a never	d 1-2 times per week	a never	e 2-3 times per month	a never	e 2-3 times per month	a never	e 2-3 times per month	e 2-3 times per month	e 2-3 times per month	e 2-3 times per month	d 1 time per month	e 2-3 times per month	d 1 time per month	d 1 time per month	a never	a never	f 1 time per week	a never	e 2-3 times per month	f 1 time per week	a never	d 1 time per month	a never	d 1 time per month	a never	g 2 times per week	a never	f 1 time per week	a never	a never	a never	a never	d 1 time per month	a no	b yes	d 1-3 days per week		a small	b about 1/4 of the time
3. prenatal and postnatal	28	1: White	1: White	1.01	5: 1-3 years college	21.09	b 1 time per month	d 1-2 times per week	f 5-6 times per week	a never	e 3-4 times per week	a never	h 3-4 times per week	e 2-3 times per month	e 2-3 times per month	a never	e 2-3 times per month	f 1 time per week	e 2-3 times per month	d 1 time per month	a never	e 2-3 times per month	a never	g 2 times per week	d 1 time per month	e 2-3 times per month	e 2-3 times per month	g 2 times per week	e 2-3 times per month	a never	i 5-6 times per week	a never	a never	a never	e 2-3 times per month	h 3-4 times per week	a never	a never	a never	e 2-3 times per month	e 2-3 times per month	a never	a never	a no	b yes	e 4-6 days per week
3. prenatal and postnatal	28	3: Asian/Pacific Islander	4: Asian/Pacific Islander	3.38	6: College graduate	23.03	e 3-4 times per week	e 3-4 times per week	e 3-4 times per week	d 1-2 times per week	d 1-2 times per week	d 1 time per month	g 2 times per week	f 1 time per week	f 1 time per week	f 1 time per week	f 1 time per week	f 1 time per week	f 1 time per week	e 2-3 times per month	e 2-3 times per month	g 2 times per week	a never	f 1 time per week	d 1 time per month	d 1 time per month	e 2-3 times per month	d 1 time per month	e 2-3 times per month	e 2-3 times per month	f 1 time per week	d 1 time per month	d 1 time per month	e 2-3 times per month	a never	f 1 time per week	d 1 time per month	f 1 time per week	d 1 time per month	f 1 time per week	d 1 time per month	d 1 time per month	d 1 time per month	a no	b yes	d 1-3 days per week	b medium	b medium	b about 1/4 of the time
3. prenatal and postnatal	33	1: White	1: White	2.75	7: Post graduate	26.61	g 1 time per day	a never	a never	a never	c 2-3 times per month	e 2-3 times per month	g 2 times per week	a never	g 2 times per week	e 2-3 times per month	a never	h 3-4 times per week	e 2-3 times per month	g 2 times per week	h 3-4 times per week	a never	a never	g 2 times per week	a never	a never	a never	a never	e 2-3 times per month	d 1 time per month	e 2-3 times per month	a never	a never	e 2-3 times per month	a never	e 2-3 times per month	d 1 time per month	e 2-3 times per month	a never	e 2-3 times per month	e 2-3 times per month	a never	d 1 time per month	a no	b yes	f every day		b medium	a almost never or never
1. prenatal only	27	1: White	1: White	2.41	6: College graduate	23.91	e 3-4 times per week	h 2-3 times per day	b 1 time per month	a never	h 2-3 times per day	f 1 time per week	e 2-3 times per month	a never	h 3-4 times per week	a never	a never	e 2-3 times per month	d 1 time per month	a never	a never	e 2-3 times per month	a never	a never	a never	h 3-4 times per week	g 2 times per week	a never	g 2 times per week	g 2 times per week	f 1 time per week	e 2-3 times per month	a never	d 1 time per month	a never	f 1 time per week	d 1 time per month	d 1 time per month	a never	f 1 time per week	e 2-3 times per month	a never	e 2-3 times per month	a no	b yes	f every day		b medium	d about 3/4 of the time
3. prenatal and postnatal	35	1: White	1: White	1.4	6: College graduate	28.46	f 5-6 times per week	c 2-3 times per month	a never	a never	c 2-3 times per month	e 2-3 times per month	e 2-3 times per month	e 2-3 times per month	e 2-3 times per month	e 2-3 times per month	a never	f 1 time per week	e 2-3 times per month	d 1 time per month	e 2-3 times per month	e 2-3 times per month	a never	a never	a never	a never	a never	a never	e 2-3 times per month	f 1 time per week	e 2-3 times per month	e 2-3 times per month	e 2-3 times per month	d 1 time per month	e 2-3 times per month	e 2-3 times per month	a never	e 2-3 times per month	a never	d 1 time per month	d 1 time per month	a never	a never	a no	b yes	f every day
3. prenatal and postnatal	28	1: White	1: White	3.53	6: College graduate	24.72	a never	a never	a never	a never	g 1 time per day	a never	a never	a never	a never	e 2-3 times per month	e 2-3 times per month	a never	a never	f 1 time per week	f 1 time per week	a never	a never	f 1 time per week	a never	a never	a never	a never	e 2-3 times per month	e 2-3 times per month	a never	d 1 time per month	d 1 time per month	f 1 time per week	a never	e 2-3 times per month	a never	a never	a never	a never	a never		a never	a no	b yes	f every day
1. prenatal only	27	1: White	1: White	1.69	4: High school graduate	25.06	e 3-4 times per week	i 4-5 times per day	i 4-5 times per day	a never	c 2-3 times per month	a never	a never	a never	e 2-3 times per month	a never	a never	a never	a never	a never	e 2-3 times per month	a never	a never	e 2-3 times per month	e 2-3 times per month	a never	a never	a never	e 2-3 times per month	a never	a never	a never	a never	d 1 time per month	a never	g 2 times per week	a never	a never	a never	d 1 time per month	a never	a never	a never	a no	b yes	f every day
3. prenatal and postnatal	30	1: White	1: White	5.94	5: 1-3 years college	21.46	g 1 time per day	b 1 time per month	h 2-3 times per day	a never	e 3-4 times per week	a never	e 2-3 times per month	a never	e 2-3 times per month	a never	a never	e 2-3 times per month	a never	a never	e 2-3 times per month	a never	a never	a never	a never	f 1 time per week	a never	a never	e 2-3 times per month	f 1 time per week	a never	a never	a never	d 1 time per month	a never	e 2-3 times per month	a never	a never	a never	d 1 time per month	a never	a never	a never	a no	b yes	f every day
3. prenatal and postnatal	25	1: White	1: White	1.56	4: High school graduate	23.49	c 2-3 times per month	e 3-4 times per week	c 2-3 times per month	a never	h 2-3 times per day	e 2-3 times per month	a never	a never	f 1 time per week	a never	a never	e 2-3 times per month	e 2-3 times per month	e 2-3 times per month	g 2 times per week	e 2-3 times per month	a never	e 2-3 times per month	a never	e 2-3 times per month	e 2-3 times per month	a never	e 2-3 times per month	e 2-3 times per month	a never	a never	a never	e 2-3 times per month	a never	e 2-3 times per month	a never	d 1 time per month	a never	e 2-3 times per month	d 1 time per month	a never	a never	a no	b yes	f every day
3. prenatal and postnatal	28	1: White	1: White	4.33	6: College graduate	29.5	c 2-3 times per month	a never	c 2-3 times per month	a never	d 1-2 times per week	d 1 time per month	a never	a never	d 1 time per month	a never	a never	d 1 time per month	a never	a never	d 1 time per month	a never	a never	a never	a never	g 2 times per week	a never	a never	a never	a never	a never	a never	a never	a never	d 1 time per month	e 2-3 times per month	a never	a never	a never	a never	a never	d 1 time per month	a never	a no	b yes	f every day	b medium
3. prenatal and postnatal	27	1: White	1: White	2.38	6: College graduate	25.61	a never	c 2-3 times per month	c 2-3 times per month	a never	c 2-3 times per month	a never	d 1 time per month	d 1 time per month	e 2-3 times per month	a never	e 2-3 times per month	f 1 time per week	a never	d 1 time per month	d 1 time per month	a never	a never	d 1 time per month	a never	d 1 time per month	a never	a never	d 1 time per month	d 1 time per month	e 2-3 times per month	a never		a never	a never	f 1 time per week	a never	d 1 time per month	a never	a never	a never		a never	a no	b yes	f every day
1. prenatal only	37	1: White	1: White	4.63	6: College graduate	28.34	a never	a never	a never	a never	d 1-2 times per week	d 1 time per month	d 1 time per month	a never	d 1 time per month	a never	d 1 time per month	d 1 time per month	a never	a never	e 2-3 times per month	a never	a never	g 2 times per week	a never	a never	f 1 time per week	d 1 time per month	f 1 time per week	d 1 time per month	d 1 time per month	a never	d 1 time per month	d 1 time per month	e 2-3 times per month	f 1 time per week	e 2-3 times per month	e 2-3 times per month	a never	a never	a never	a never	a never	a no	b yes	f every day
1. prenatal only	39	1: White	1: White	3.39	6: College graduate	29.86	b 1 time per month	a never	b 1 time per month	h 2-3 times per day	h 2-3 times per day	d 1 time per month	i 5-6 times per week	a never	h 3-4 times per week	a never	a never	d 1 time per month	h 3-4 times per week	h 3-4 times per week	h 3-4 times per week	e 2-3 times per month	a never	a never	a never	e 2-3 times per month	h 3-4 times per week	g 2 times per week	g 2 times per week	g 2 times per week	a never	a never	a never	g 2 times per week	d 1 time per month	f 1 time per week	a never	f 1 time per week	a never	e 2-3 times per month	e 2-3 times per month	a never	a never	a no	b yes	f every day
1. prenatal only	30	.: No female head of household present					e 3-4 times per week	g 1 time per day	e 3-4 times per week	a never	e 3-4 times per week	a never	i 5-6 times per week	a never	h 3-4 times per week	j 1 time per day	f 1 time per week	e 2-3 times per month	e 2-3 times per month	h 3-4 times per week	f 1 time per week	a never	a never	g 2 times per week	a never	g 2 times per week	g 2 times per week	a never	e 2-3 times per month	e 2-3 times per month	d 1 time per month	a never	d 1 time per month	e 2-3 times per month	a never	d 1 time per month	a never	d 1 time per month	a never	f 1 time per week	d 1 time per month	a never	a never	a no	b yes	f every day
1. prenatal only	42	.: No female head of household present					e 3-4 times per week	a never	f 5-6 times per week	a never	e 3-4 times per week	g 2 times per week	i 5-6 times per week	a never	i 5-6 times per week	h 3-4 times per week	a never	e 2-3 times per month	d 1 time per month	d 1 time per month	e 2-3 times per month	i 5-6 times per week	h 3-4 times per week	i 5-6 times per week	a never	e 2-3 times per month	e 2-3 times per month	d 1 time per month	e 2-3 times per month	d 1 time per month	d 1 time per month	e 2-3 times per month	d 1 time per month	d 1 time per month	d 1 time per month	e 2-3 times per month	a never	e 2-3 times per month	a never	e 2-3 times per month	e 2-3 times per month	a never	a never	a no	a no
3. prenatal and postnatal	33	1: White	1: White	3.38	5: 1-3 years college	20.9	g 1 time per day	a never	b 1 time per month	a never	e 3-4 times per week	h 3-4 times per week	g 2 times per week	d 1 time per month	h 3-4 times per week	a never	h 3-4 times per week	h 3-4 times per week	e 2-3 times per month	e 2-3 times per month	i 5-6 times per week	a never	a never	a never	d 1 time per month	a never	h 3-4 times per week	a never	e 2-3 times per month	h 3-4 times per week	e 2-3 times per month	d 1 time per month	d 1 time per month	d 1 time per month	a never	h 3-4 times per week	e 2-3 times per month	a never	a never	a never	d 1 time per month	d 1 time per month	d 1 time per month	a no	b yes	f every day	b medium	a small	b about 1/4 of the time
1. prenatal only	40	1: White	1: White	1.85	4: High school graduate	44.1	h 2-3 times per day	d 1-2 times per week	a never	g 1 time per day	e 3-4 times per week	h 3-4 times per week	h 3-4 times per week	f 1 time per week	j 1 time per day	g 2 times per week	f 1 time per week	f 1 time per week	f 1 time per week	f 1 time per week	g 2 times per week	e 2-3 times per month	a never	f 1 time per week	f 1 time per week	e 2-3 times per month	e 2-3 times per month	e 2-3 times per month	f 1 time per week	f 1 time per week	e 2-3 times per month	e 2-3 times per month	d 1 time per month	e 2-3 times per month	d 1 time per month	e 2-3 times per month	d 1 time per month	e 2-3 times per month	a never	e 2-3 times per month	d 1 time per month	a never	e 2-3 times per month	a no	b yes	f every day		c large	c about 1/2 of the time
1. prenatal only	35	1: White	3: Hispanic	0.56	4: High school graduate	34.37	a never	b 1 time per month	c 2-3 times per month	a never	e 3-4 times per week	a never	d 1 time per month	a never	e 2-3 times per month	a never	e 2-3 times per month	d 1 time per month	a never	d 1 time per month	e 2-3 times per month	a never	a never	f 1 time per week	a never	a never	e 2-3 times per month	f 1 time per week	h 3-4 times per week	e 2-3 times per month	e 2-3 times per month	e 2-3 times per month	a never	g 2 times per week	d 1 time per month	f 1 time per week	a never	e 2-3 times per month	a never	h 3-4 times per week	g 2 times per week	a never	a never	a no	b yes	f every day
3. prenatal and postnatal	34	1: White	1: White	3.38	5: 1-3 years college	27.44	a never	a never	h 2-3 times per day	a never	a never	a never	a never	a never	d 1 time per month	a never	d 1 time per month	d 1 time per month	d 1 time per month	d 1 time per month	a never	a never	a never	a never	d 1 time per month	a never	a never	d 1 time per month	e 2-3 times per month	d 1 time per month	g 2 times per week	a never	a never	d 1 time per month	a never	g 2 times per week	a never	e 2-3 times per month	a never	h 3-4 times per week	a never	a never	a never	a no	b yes	f every day
3. prenatal and postnatal	28	1: White	1: White	3.38	6: College graduate	18.29	c 2-3 times per month	a never	d 1-2 times per week	a never	g 1 time per day	d 1 time per month	a never	d 1 time per month	a never	a never	f 1 time per week	d 1 time per month	a never	a never	f 1 time per week	a never	a never	a never	d 1 time per month	e 2-3 times per month	a never	d 1 time per month	d 1 time per month	e 2-3 times per month	d 1 time per month	a never	a never	a never	a never	d 1 time per month	d 1 time per month	e 2-3 times per month	a never	e 2-3 times per month	a never	a never	a never	a no	b yes	f every day
1. prenatal only	28	1: White	1: White	4.76	5: 1-3 years college	25.06	b 1 time per month	e 3-4 times per week	e 3-4 times per week	a never	f 5-6 times per week	a never	e 2-3 times per month	a never	h 3-4 times per week	a never	g 2 times per week	e 2-3 times per month	a never	a never	a never	a never	a never	h 3-4 times per week	a never	e 2-3 times per month	d 1 time per month	e 2-3 times per month	f 1 time per week	d 1 time per month	a never	a never	a never	d 1 time per month	a never	g 2 times per week	d 1 time per month	a never	a never	e 2-3 times per month	e 2-3 times per month	a never	a never	a no	a no
3. prenatal and postnatal	28	1: White	1: White	3.38	6: College graduate	21.14	d 1-2 times per week	a never	g 1 time per day	a never	b 1 time per month	a never	h 3-4 times per week	h 3-4 times per week	g 2 times per week	g 2 times per week	i 5-6 times per week	h 3-4 times per week	h 3-4 times per week	i 5-6 times per week	h 3-4 times per week	e 2-3 times per month	a never	a never	a never	g 2 times per week	f 1 time per week	a never	e 2-3 times per month	e 2-3 times per month	d 1 time per month	a never	d 1 time per month	f 1 time per week	a never	a never	a never	e 2-3 times per month	a never	d 1 time per month	d 1 time per month	d 1 time per month	d 1 time per month	a no	b yes	f every day	b medium	b medium	e almost always or always
3. prenatal and postnatal	29	1: White	1: White	1.44	6: College graduate	36.05	d 1-2 times per week	c 2-3 times per month	c 2-3 times per month	d 1-2 times per week	d 1-2 times per week	e 2-3 times per month	g 2 times per week	a never	a never	a never	d 1 time per month	a never	a never	a never	f 1 time per week	a never	a never	a never	a never	e 2-3 times per month	a never	a never	e 2-3 times per month	a never	e 2-3 times per month	a never	a never	a never	a never	e 2-3 times per month	a never	a never	a never	d 1 time per month	a never	a never	a never	a no	b yes	a never
1. prenatal only	33	1: White	1: White	6.88	6: College graduate	24.7	g 1 time per day	e 3-4 times per week	g 1 time per day	a never	f 5-6 times per week	a never	e 2-3 times per month	d 1 time per month	f 1 time per week	e 2-3 times per month	h 3-4 times per week	f 1 time per week	e 2-3 times per month	e 2-3 times per month	d 1 time per month	a never	a never	a never	a never	f 1 time per week	a never	a never	e 2-3 times per month	e 2-3 times per month	e 2-3 times per month	a never	a never	d 1 time per month	a never	g 2 times per week	d 1 time per month	e 2-3 times per month	a never	e 2-3 times per month	e 2-3 times per month	a never	d 1 time per month	a no	b yes	f every day		b medium	d about 3/4 of the time
3. prenatal and postnatal	36	1: White	1: White	2.75	5: 1-3 years college	24.89	f 5-6 times per week	a never	a never	a never	a never	e 2-3 times per month	h 3-4 times per week	a never	i 5-6 times per week	a never	h 3-4 times per week	e 2-3 times per month	h 3-4 times per week	a never	g 2 times per week	a never	a never	a never	a never	a never	a never	a never	d 1 time per month	g 2 times per week	a never	d 1 time per month	a never	f 1 time per week	g 2 times per week	g 2 times per week	d 1 time per month	g 2 times per week	a never	e 2-3 times per month	a never	d 1 time per month	d 1 time per month	a no	b yes	f every day	c large	b medium	e almost always or always
3. prenatal and postnatal	27	1: White	1: White	1.43	5: 1-3 years college	19.47	d 1-2 times per week	c 2-3 times per month	a never	d 1-2 times per week	c 2-3 times per month	a never	e 2-3 times per month	a never	h 3-4 times per week	a never	d 1 time per month	d 1 time per month	a never	d 1 time per month	d 1 time per month	a never	a never	a never	a never	e 2-3 times per month	d 1 time per month	a never	e 2-3 times per month	a never	e 2-3 times per month	a never	e 2-3 times per month	d 1 time per month	a never	a never	d 1 time per month	a never	a never	e 2-3 times per month	a never	a never		a no	b yes	f every day
1. prenatal only	26	1: White	1: White	1.56	5: 1-3 years college	32.84	d 1-2 times per week	d 1-2 times per week	e 3-4 times per week	a never	d 1-2 times per week	e 2-3 times per month	a never	a never	g 2 times per week	a never	e 2-3 times per month	a never	a never	h 3-4 times per week	j 1 time per day	a never	a never	a never	a never	e 2-3 times per month	a never	a never	i 5-6 times per week	g 2 times per week	a never	e 2-3 times per month	a never	a never	a never	a never	a never	a never	a never	g 2 times per week	e 2-3 times per month	a never	a never	a no	b yes	f every day
3. prenatal and postnatal	30	1: White	1: White	4.33	5: 1-3 years college	25.65	c 2-3 times per month	a never	j 6 or more times per day	a never	e 3-4 times per week	h 3-4 times per week	e 2-3 times per month	e 2-3 times per month	e 2-3 times per month	e 2-3 times per month	h 3-4 times per week	g 2 times per week	a never	a never	d 1 time per month	a never	a never	a never	d 1 time per month	a never	e 2-3 times per month	a never	f 1 time per week	h 3-4 times per week	e 2-3 times per month	a never	a never	d 1 time per month	a never	d 1 time per month	a never	a never	a never	e 2-3 times per month	e 2-3 times per month	d 1 time per month	a never	a no	b yes	f every day	a small
3. prenatal and postnatal	35	2: Black	2: Black	1.31	4: High school graduate	29.12	c 2-3 times per month	g 1 time per day	g 1 time per day	a never	f 5-6 times per week	e 2-3 times per month	a never	a never	a never	a never	f 1 time per week	g 2 times per week	a never	i 5-6 times per week	a never	a never	a never	e 2-3 times per month	d 1 time per month	d 1 time per month	a never	a never	a never	a never	a never	a never	a never	d 1 time per month	a never	f 1 time per week	a never	e 2-3 times per month	a never	a never	a never	a never	e 2-3 times per month	a no	b yes	e 4-6 days per week		a small	b about 1/4 of the time
3. prenatal and postnatal	26	1: White	1: White	3.38	5: 1-3 years college	23.62	c 2-3 times per month	c 2-3 times per month	c 2-3 times per month	a never	d 1-2 times per week	a never	g 2 times per week	e 2-3 times per month	g 2 times per week	a never	e 2-3 times per month	e 2-3 times per month	d 1 time per month	d 1 time per month	e 2-3 times per month	g 2 times per week	a never	f 1 time per week	a never	e 2-3 times per month	a never	d 1 time per month	e 2-3 times per month	e 2-3 times per month	e 2-3 times per month	d 1 time per month	a never	d 1 time per month	a never	g 2 times per week	a never	a never	a never	d 1 time per month	d 1 time per month	a never	a never	a no	b yes	d 1-3 days per week
1. prenatal only	34	4: Other	5: Other	0.21	6: College graduate	24.21	c 2-3 times per month	f 5-6 times per week	c 2-3 times per month	a never	c 2-3 times per month	d 1 time per month	i 5-6 times per week	a never	e 2-3 times per month	a never	a never	h 3-4 times per week	a never	a never	i 5-6 times per week	h 3-4 times per week	a never	a never	a never	a never	a never	a never	a never	a never	a never	a never	a never	a never	a never	a never	a never	a never	a never	a never	a never	a never	a never	b yes	b yes	f every day
1. prenatal only	38	1: White	1: White	2.01	5: 1-3 years college	37.76	b 1 time per month	c 2-3 times per month	d 1-2 times per week	a never	g 1 time per day	a never	d 1 time per month	e 2-3 times per month	e 2-3 times per month	a never	e 2-3 times per month	e 2-3 times per month	f 1 time per week	e 2-3 times per month	e 2-3 times per month	a never	a never	e 2-3 times per month	a never	g 2 times per week	g 2 times per week	f 1 time per week	e 2-3 times per month	e 2-3 times per month	e 2-3 times per month	a never	a never	a never	a never	h 3-4 times per week	a never	e 2-3 times per month	a never	d 1 time per month	e 2-3 times per month	a never	d 1 time per month	a no	b yes	d 1-3 days per week		b medium	a almost never or never
3. prenatal and postnatal	25	1: White	1: White	2.75	6: College graduate	24.53	c 2-3 times per month	c 2-3 times per month	c 2-3 times per month	a never	a never	a never	g 2 times per week	d 1 time per month	g 2 times per week	e 2-3 times per month	g 2 times per week	a never	e 2-3 times per month	e 2-3 times per month	f 1 time per week	a never	a never	e 2-3 times per month	d 1 time per month	f 1 time per week	a never	e 2-3 times per month	e 2-3 times per month	a never	e 2-3 times per month	a never		f 1 time per week	e 2-3 times per month	d 1 time per month	a never	e 2-3 times per month	a never	a never	a never	d 1 time per month	a never	a no	b yes	f every day	a small
3. prenatal and postnatal	30	1: White	1: White	2.75	6: College graduate	36.92	b 1 time per month	a never	b 1 time per month	a never	d 1-2 times per week	d 1 time per month	e 2-3 times per month	a never	g 2 times per week	a never	e 2-3 times per month	i 5-6 times per week	g 2 times per week	h 3-4 times per week	g 2 times per week	a never	a never	g 2 times per week	f 1 time per week	h 3-4 times per week	f 1 time per week	a never	e 2-3 times per month	d 1 time per month	f 1 time per week	a never	d 1 time per month	f 1 time per week	d 1 time per month	a never	a never	f 1 time per week	a never	d 1 time per month	f 1 time per week	d 1 time per month	a never	a no	b yes	d 1-3 days per week	c large
3. prenatal and postnatal	30	1: White	1: White	2.73	4: High school graduate	44.92	c 2-3 times per month	h 2-3 times per day	a never	a never	a never	a never	a never	a never	a never	a never	f 1 time per week	f 1 time per week	a never	a never	j 1 time per day	g 2 times per week	a never	a never	a never	a never	e 2-3 times per month	a never	e 2-3 times per month	e 2-3 times per month	f 1 time per week	a never	e 2-3 times per month	a never	a never	e 2-3 times per month	a never	f 1 time per week	a never	g 2 times per week	e 2-3 times per month	a never	d 1 time per month	a no	b yes	f every day		b medium	a almost never or never
3. prenatal and postnatal	26	2: Black	2: Black	4.01	5: 1-3 years college	20.8	f 5-6 times per week	e 3-4 times per week	d 1-2 times per week	a never	g 1 time per day	f 1 time per week	f 1 time per week	e 2-3 times per month	f 1 time per week	a never	h 3-4 times per week	e 2-3 times per month	e 2-3 times per month	e 2-3 times per month	h 3-4 times per week	e 2-3 times per month	d 1 time per month	d 1 time per month	a never	h 3-4 times per week	f 1 time per week	a never	e 2-3 times per month	e 2-3 times per month	g 2 times per week	d 1 time per month	a never	d 1 time per month	e 2-3 times per month	e 2-3 times per month	d 1 time per month	e 2-3 times per month	a never	e 2-3 times per month	f 1 time per week	d 1 time per month	d 1 time per month	a no	b yes	f every day	a small	b medium	e almost always or always
1. prenatal only	40	1: White	1: White	3	6: College graduate	27.37	h 2-3 times per day	h 2-3 times per day	e 3-4 times per week	d 1-2 times per week	d 1-2 times per week	e 2-3 times per month	h 3-4 times per week	a never	i 5-6 times per week	e 2-3 times per month	e 2-3 times per month	e 2-3 times per month	a never	d 1 time per month	d 1 time per month	e 2-3 times per month	d 1 time per month	e 2-3 times per month	a never	d 1 time per month	d 1 time per month	d 1 time per month	d 1 time per month	d 1 time per month	e 2-3 times per month	e 2-3 times per month	a never	d 1 time per month	d 1 time per month	a never	a never	a never	e 2-3 times per month	a never	d 1 time per month	d 1 time per month	d 1 time per month	a no	b yes	f every day	b medium	c large	a almost never or never
3. prenatal and postnatal	23	1: White	1: White	3.05	5: 1-3 years college	19.21	d 1-2 times per week	f 5-6 times per week	c 2-3 times per month	e 3-4 times per week	h 2-3 times per day	a never	g 2 times per week	a never	e 2-3 times per month	h 3-4 times per week	e 2-3 times per month	h 3-4 times per week	d 1 time per month	e 2-3 times per month	e 2-3 times per month	e 2-3 times per month	d 1 time per month	g 2 times per week	d 1 time per month	f 1 time per week	a never	a never	e 2-3 times per month	e 2-3 times per month	e 2-3 times per month	a never	d 1 time per month	e 2-3 times per month	a never	f 1 time per week	a never	a never	a never	a never	a never	a never	a never	a no	b yes	c 1-3 days per month
1. prenatal only	27	4: Other	3: Hispanic	1.44	4: High school graduate	19.97	h 2-3 times per day	g 1 time per day	e 3-4 times per week	a never	b 1 time per month	f 1 time per week	d 1 time per month	d 1 time per month	g 2 times per week	a never	i 5-6 times per week	f 1 time per week	a never	d 1 time per month	f 1 time per week	d 1 time per month	d 1 time per month		f 1 time per week	g 2 times per week	f 1 time per week	a never	e 2-3 times per month	d 1 time per month	a never	e 2-3 times per month	d 1 time per month	g 2 times per week	e 2-3 times per month	e 2-3 times per month	d 1 time per month	e 2-3 times per month	a never	e 2-3 times per month	e 2-3 times per month	d 1 time per month	d 1 time per month	a no	b yes	c 1-3 days per month	b medium	b medium	d about 3/4 of the time
3. prenatal and postnatal	29	1: White	1: White	0.44	4: High school graduate	30.47	a never	a never	c 2-3 times per month	a never	h 2-3 times per day	a never	d 1 time per month	d 1 time per month	e 2-3 times per month	a never	e 2-3 times per month	e 2-3 times per month	d 1 time per month	e 2-3 times per month	d 1 time per month	a never	a never	a never	a never	d 1 time per month	d 1 time per month	a never	f 1 time per week	f 1 time per week	e 2-3 times per month	d 1 time per month	a never	a never	a never	e 2-3 times per month	d 1 time per month	f 1 time per week	a never	d 1 time per month	d 1 time per month	a never	a never	a no	a no
3. prenatal and postnatal	36	1: White	1: White	3.06	6: College graduate		e 3-4 times per week	e 3-4 times per week	a never	a never	f 5-6 times per week	a never	g 2 times per week	a never	d 1 time per month	e 2-3 times per month	g 2 times per week	d 1 time per month	e 2-3 times per month	e 2-3 times per month	e 2-3 times per month	a never	a never	a never	a never	a never	a never	e 2-3 times per month	e 2-3 times per month	e 2-3 times per month	e 2-3 times per month	a never	a never	a never	a never	g 2 times per week	a never	a never	h 3-4 times per week	a never	a never	a never	d 1 time per month	a no	b yes	d 1-3 days per week		b medium	e almost always or always
3. prenatal and postnatal	32	1: White	1: White	3.05	4: High school graduate	22.3	d 1-2 times per week	e 3-4 times per week	d 1-2 times per week	a never	d 1-2 times per week	f 1 time per week	i 5-6 times per week	h 3-4 times per week	h 3-4 times per week	g 2 times per week	f 1 time per week	h 3-4 times per week	g 2 times per week	i 5-6 times per week	g 2 times per week	g 2 times per week	f 1 time per week	h 3-4 times per week	d 1 time per month	d 1 time per month	f 1 time per week	d 1 time per month	e 2-3 times per month	e 2-3 times per month	e 2-3 times per month	d 1 time per month	e 2-3 times per month	g 2 times per week	d 1 time per month	g 2 times per week	g 2 times per week	d 1 time per month	a never	e 2-3 times per month	d 1 time per month	d 1 time per month	d 1 time per month	a no	b yes	f every day	a small	a small	d about 3/4 of the time
1. prenatal only	23	1: White	1: White	0.44	4: High school graduate	16.82	c 2-3 times per month	e 3-4 times per week	d 1-2 times per week	a never	i 4-5 times per day	a never	d 1 time per month	d 1 time per month	a never	a never	e 2-3 times per month	a never	d 1 time per month	f 1 time per week	d 1 time per month	e 2-3 times per month	a never	e 2-3 times per month	d 1 time per month	e 2-3 times per month	f 1 time per week	d 1 time per month	g 2 times per week	g 2 times per week	e 2-3 times per month	e 2-3 times per month	d 1 time per month	a never	d 1 time per month	f 1 time per week	a never	d 1 time per month	a never	g 2 times per week	d 1 time per month	a never	d 1 time per month	a no	b yes	f every day		b medium	c about 1/2 of the time
3. prenatal and postnatal	22	1: White	1: White	1.04	5: 1-3 years college	20.98	g 1 time per day	a never	c 2-3 times per month	a never	c 2-3 times per month	g 2 times per week	d 1 time per month	a never	e 2-3 times per month	e 2-3 times per month	e 2-3 times per month	f 1 time per week	a never	d 1 time per month	f 1 time per week	f 1 time per week	a never	e 2-3 times per month	d 1 time per month	e 2-3 times per month	e 2-3 times per month	d 1 time per month	a never	f 1 time per week	d 1 time per month	d 1 time per month	a never	d 1 time per month	d 1 time per month	a never	e 2-3 times per month	e 2-3 times per month	a never	e 2-3 times per month	e 2-3 times per month	a never	e 2-3 times per month	a no	b yes	e 4-6 days per week		b medium	e almost always or always
3. prenatal and postnatal	29	1: White	1: White	7.22	6: College graduate	19.22	c 2-3 times per month	c 2-3 times per month	a never	a never	c 2-3 times per month	a never	a never	a never	d 1 time per month	a never	a never	a never	d 1 time per month	a never	d 1 time per month	a never	a never	d 1 time per month	a never	a never	d 1 time per month	a never	g 2 times per week	a never	d 1 time per month	a never	d 1 time per month	e 2-3 times per month	e 2-3 times per month	d 1 time per month	a never	d 1 time per month	a never	d 1 time per month	a never	a never	a never	a no	b yes	e 4-6 days per week
3. prenatal and postnatal	31	1: White	1: White	2.75	5: 1-3 years college	26.63	b 1 time per month	a never	a never	a never	h 2-3 times per day	a never	e 2-3 times per month	a never	a never	d 1 time per month	a never	e 2-3 times per month	a never	a never	a never	a never	a never	a never	a never	f 1 time per week	a never	a never	g 2 times per week	d 1 time per month	d 1 time per month	a never	a never	a never	a never	d 1 time per month	a never	a never	a never	a never	a never	a never	a never	a no	b yes	f every day
1. prenatal only	30	.: No female head of household present					a never	d 1-2 times per week	a never	a never	a never	d 1 time per month	e 2-3 times per month	a never	e 2-3 times per month	a never	a never	e 2-3 times per month	e 2-3 times per month	a never	d 1 time per month	a never	a never	a never	h 3-4 times per week	a never	a never	a never	e 2-3 times per month	f 1 time per week	f 1 time per week	a never	h 3-4 times per week	a never	a never	g 2 times per week	a never	g 2 times per week	a never	d 1 time per month	d 1 time per month	a never	a never	a no	b yes	a never
3. prenatal and postnatal	33	1: White	3: Hispanic	2.13	6: College graduate	23.17	g 1 time per day	c 2-3 times per month	d 1-2 times per week	a never	a never	d 1 time per month	h 3-4 times per week	d 1 time per month	h 3-4 times per week	g 2 times per week	e 2-3 times per month	g 2 times per week	a never	a never	e 2-3 times per month	e 2-3 times per month	a never	a never	a never	h 3-4 times per week	e 2-3 times per month	a never	e 2-3 times per month	e 2-3 times per month	e 2-3 times per month	a never	a never	e 2-3 times per month	e 2-3 times per month	g 2 times per week	a never	e 2-3 times per month	a never	a never	d 1 time per month	d 1 time per month	a never	a no	b yes	f every day	b medium
3. prenatal and postnatal	29	1: White	1: White	1.88	5: 1-3 years college	22.49	f 5-6 times per week	a never	a never	a never	a never	e 2-3 times per month	d 1 time per month	d 1 time per month	a never	e 2-3 times per month	f 1 time per week	e 2-3 times per month	d 1 time per month	d 1 time per month	h 3-4 times per week	d 1 time per month	d 1 time per month	d 1 time per month	a never	a never	a never	d 1 time per month	d 1 time per month	d 1 time per month	d 1 time per month	d 1 time per month	d 1 time per month	d 1 time per month	a never	d 1 time per month	a never	a never	a never	e 2-3 times per month	a never	a never	a never	a no	b yes	f every day
3. prenatal and postnatal	32	1: White	1: White	3.47	5: 1-3 years college	42.91	e 3-4 times per week	e 3-4 times per week	c 2-3 times per month	a never	d 1-2 times per week	e 2-3 times per month	a never	a never	h 3-4 times per week	a never	f 1 time per week	f 1 time per week	a never	a never	f 1 time per week	a never	a never	a never	a never	a never	a never	f 1 time per week	f 1 time per week	f 1 time per week	f 1 time per week	a never	a never	a never	a never	f 1 time per week	a never	a never	a never	a never	a never	a never	a never	a no	b yes	f every day
3. prenatal and postnatal	26	1: White	1: White	1.56	6: College graduate	17.76	e 3-4 times per week	d 1-2 times per week	f 5-6 times per week	a never	b 1 time per month	a never	g 2 times per week	a never	e 2-3 times per month	e 2-3 times per month	h 3-4 times per week	e 2-3 times per month	d 1 time per month	d 1 time per month	g 2 times per week	e 2-3 times per month	a never	g 2 times per week	a never	h 3-4 times per week	g 2 times per week	f 1 time per week	f 1 time per week	h 3-4 times per week	e 2-3 times per month	g 2 times per week	a never	f 1 time per week	a never	f 1 time per week	e 2-3 times per month	d 1 time per month	a never	e 2-3 times per month	d 1 time per month	a never	a never	a no	b yes	f every day
1. prenatal only	34	1: White	1: White	1.88	5: 1-3 years college	41.1	c 2-3 times per month	c 2-3 times per month	a never	a never	i 4-5 times per day	e 2-3 times per month	a never	a never	a never	a never	a never	a never	a never	a never	a never	a never	a never	a never	a never	d 1 time per month	a never	a never	a never	a never	e 2-3 times per month	a never	a never	a never	a never	e 2-3 times per month	a never	a never	a never	e 2-3 times per month	a never	a never	a never	a no	b yes	f every day
3. prenatal and postnatal	34	1: White	1: White	3.38	6: College graduate	38.97	a never	a never	a never	a never	f 5-6 times per week	h 3-4 times per week	a never	a never	h 3-4 times per week	h 3-4 times per week	g 2 times per week	a never	a never	g 2 times per week	d 1 time per month	a never	a never	f 1 time per week	d 1 time per month	h 3-4 times per week	h 3-4 times per week	g 2 times per week	f 1 time per week	e 2-3 times per month	a never	a never	a never	d 1 time per month	e 2-3 times per month	e 2-3 times per month	a never	f 1 time per week	a never	a never	a never	a never	f 1 time per week	a no	b yes	f every day		b medium	e almost always or always
1. prenatal only	37	1: White	1: White	3.38	6: College graduate	21.63	g 1 time per day	b 1 time per month	b 1 time per month	a never	f 5-6 times per week	a never	e 2-3 times per month	a never	i 5-6 times per week	a never	g 2 times per week	e 2-3 times per month	a never	d 1 time per month	g 2 times per week	a never	a never	a never	e 2-3 times per month	h 3-4 times per week	a never	a never	e 2-3 times per month	a never	e 2-3 times per month	a never	a never	e 2-3 times per month	a never	d 1 time per month	a never	e 2-3 times per month	a never	e 2-3 times per month	e 2-3 times per month	a never	a never	a no	b yes	a never
3. prenatal and postnatal	30	1: White	1: White	3.39	6: College graduate	24.8	d 1-2 times per week	a never	c 2-3 times per month	a never	e 3-4 times per week	a never	d 1 time per month	a never	e 2-3 times per month	a never	d 1 time per month	a never	a never	a never	d 1 time per month	a never	a never	e 2-3 times per month	d 1 time per month	a never	e 2-3 times per month	a never	e 2-3 times per month	d 1 time per month	e 2-3 times per month	e 2-3 times per month	a never	e 2-3 times per month	a never	e 2-3 times per month	a never	e 2-3 times per month	a never	d 1 time per month	a never	d 1 time per month	a never	a no	b yes	f every day	a small
3. prenatal and postnatal	29	1: White	1: White	1.44	6: College graduate	28.89	e 3-4 times per week	a never	c 2-3 times per month	a never	c 2-3 times per month	a never	g 2 times per week	a never	g 2 times per week	a never	a never	h 3-4 times per week	a never	e 2-3 times per month	g 2 times per week	a never	a never	a never	e 2-3 times per month	e 2-3 times per month	e 2-3 times per month	d 1 time per month	e 2-3 times per month	e 2-3 times per month	d 1 time per month	d 1 time per month	d 1 time per month	d 1 time per month	d 1 time per month	g 2 times per week	a never	d 1 time per month	a never	e 2-3 times per month	e 2-3 times per month	e 2-3 times per month	a never	a no	b yes	e 4-6 days per week	b medium
3. prenatal and postnatal	39	1: White	1: White	1.37	6: College graduate	25.84	b 1 time per month	d 1-2 times per week	d 1-2 times per week	a never	b 1 time per month	e 2-3 times per month	e 2-3 times per month	a never	d 1 time per month	a never	g 2 times per week	g 2 times per week	e 2-3 times per month	d 1 time per month	e 2-3 times per month	e 2-3 times per month	a never	a never	d 1 time per month	h 3-4 times per week	a never	h 3-4 times per week	e 2-3 times per month	e 2-3 times per month	e 2-3 times per month	a never	a never	d 1 time per month	a never	d 1 time per month	a never	a never	a never	e 2-3 times per month	a never	a never	e 2-3 times per month	a no	b yes	f every day		b medium	b about 1/4 of the time
3. prenatal and postnatal	35	4: Other	3: Hispanic	4.33	7: Post graduate	31.09	c 2-3 times per month	a never	b 1 time per month	a never	e 3-4 times per week	a never	i 5-6 times per week	a never	j 1 time per day	h 3-4 times per week	h 3-4 times per week	f 1 time per week	g 2 times per week	f 1 time per week	d 1 time per month	a never	a never	f 1 time per week	e 2-3 times per month	a never	a never	e 2-3 times per month	e 2-3 times per month	a never	e 2-3 times per month	a never	d 1 time per month	a never	a never	a never	a never	a never	a never	e 2-3 times per month	d 1 time per month	a never	a never	a no	b yes	f every day
3. prenatal and postnatal	32	1: White	1: White	1.04	5: 1-3 years college	33.76	c 2-3 times per month	a never	h 2-3 times per day	a never	c 2-3 times per month	f 1 time per week	a never	f 1 time per week	f 1 time per week	a never	g 2 times per week	e 2-3 times per month	d 1 time per month	d 1 time per month	f 1 time per week	a never	a never	g 2 times per week	a never	d 1 time per month	d 1 time per month	a never	f 1 time per week	a never	d 1 time per month	a never	e 2-3 times per month	e 2-3 times per month	a never	f 1 time per week	e 2-3 times per month	f 1 time per week	a never	d 1 time per month	f 1 time per week	a never	a never	a no	b yes	f every day
1. prenatal only	28	4: Other	3: Hispanic	2.73	7: Post graduate	22.96	h 2-3 times per day	d 1-2 times per week	g 1 time per day	a never	d 1-2 times per week	a never	e 2-3 times per month	a never	a never	a never	d 1 time per month	e 2-3 times per month	d 1 time per month	d 1 time per month	e 2-3 times per month	a never	a never	a never	a never	e 2-3 times per month	d 1 time per month	a never	e 2-3 times per month	e 2-3 times per month	e 2-3 times per month	a never	d 1 time per month	a never	d 1 time per month	e 2-3 times per month	a never	d 1 time per month	a never	e 2-3 times per month	a never	a never	a never	a no	b yes	f every day
3. prenatal and postnatal	35	1: White	1: White	2.01	5: 1-3 years college	18.55	e 3-4 times per week	c 2-3 times per month	a never	a never	e 3-4 times per week	a never	e 2-3 times per month	a never	e 2-3 times per month	a never	g 2 times per week	h 3-4 times per week	h 3-4 times per week	h 3-4 times per week	g 2 times per week	e 2-3 times per month	a never	g 2 times per week	a never	e 2-3 times per month	a never	a never	e 2-3 times per month	e 2-3 times per month	e 2-3 times per month	a never	a never	e 2-3 times per month	a never	f 1 time per week	a never	a never	a never	g 2 times per week	a never	a never	a never	a no	b yes	f every day
3. prenatal and postnatal	26	1: White	1: White	3.38	5: 1-3 years college	23.73	b 1 time per month	h 2-3 times per day	b 1 time per month	a never	e 3-4 times per week	a never	f 1 time per week	e 2-3 times per month	f 1 time per week	a never	a never	e 2-3 times per month	a never	e 2-3 times per month	d 1 time per month	d 1 time per month	a never	e 2-3 times per month	e 2-3 times per month	g 2 times per week	d 1 time per month	d 1 time per month	e 2-3 times per month	e 2-3 times per month	e 2-3 times per month	e 2-3 times per month	e 2-3 times per month	e 2-3 times per month	a never	d 1 time per month	d 1 time per month	d 1 time per month	a never	d 1 time per month	a never	a never	a never	a no	b yes	a never
1. prenatal only	29	1: White	1: White	1.88	5: 1-3 years college	22.4	g 1 time per day	a never	i 4-5 times per day	g 1 time per day	g 1 time per day	g 2 times per week	a never	a never	j 1 time per day	a never	a never	a never	a never	h 3-4 times per week	g 2 times per week	a never	a never	a never	e 2-3 times per month	a never	e 2-3 times per month	a never	f 1 time per week	d 1 time per month	i 5-6 times per week	a never	a never	f 1 time per week	a never	g 2 times per week	a never	a never	a never	d 1 time per month	a never	a never	a never	a no	b yes	f every day
1. prenatal only	26	1: White	1: White	5.94	6: College graduate	25	e 3-4 times per week	c 2-3 times per month	a never	e 3-4 times per week	b 1 time per month	d 1 time per month	h 3-4 times per week	d 1 time per month	h 3-4 times per week	a never	e 2-3 times per month	e 2-3 times per month	d 1 time per month	e 2-3 times per month	e 2-3 times per month	d 1 time per month	a never	a never	a never	a never	a never	a never	a never	a never	a never	a never	a never	a never	a never	a never	a never	a never	a never	a never	a never	a never	a never	b yes	b yes	f every day
3. prenatal and postnatal	33	1: White	1: White	3.92	7: Post graduate	29.19	a never	a never	c 2-3 times per month	a never	d 1-2 times per week	a never	a never	a never	d 1 time per month	a never	d 1 time per month	e 2-3 times per month	e 2-3 times per month	e 2-3 times per month	d 1 time per month	a never	a never	a never	a never	g 2 times per week	g 2 times per week	a never	h 3-4 times per week	a never	e 2-3 times per month	d 1 time per month	a never	d 1 time per month	d 1 time per month	d 1 time per month	a never	a never	a never	f 1 time per week	d 1 time per month	a never	a never	a no	b yes	e 4-6 days per week
3. prenatal and postnatal	30	1: White	1: White	1.69	6: College graduate	21.93	f 5-6 times per week	b 1 time per month	f 5-6 times per week	a never	d 1-2 times per week	g 2 times per week	d 1 time per month	d 1 time per month	e 2-3 times per month	a never	a never	a never	a never	a never	e 2-3 times per month	g 2 times per week	a never	f 1 time per week	a never	g 2 times per week	f 1 time per week	a never	f 1 time per week	f 1 time per week	f 1 time per week	e 2-3 times per month	a never	e 2-3 times per month	d 1 time per month	e 2-3 times per month	a never	a never	a never	e 2-3 times per month	a never	a never	a never	a no	b yes	e 4-6 days per week
1. prenatal only	31	1: White	1: White	1.31	6: College graduate	20.18	b 1 time per month	b 1 time per month	c 2-3 times per month	a never	c 2-3 times per month	d 1 time per month	d 1 time per month	d 1 time per month	g 2 times per week	d 1 time per month	e 2-3 times per month	e 2-3 times per month	e 2-3 times per month	d 1 time per month	g 2 times per week	e 2-3 times per month	a never	e 2-3 times per month	a never	e 2-3 times per month	d 1 time per month	e 2-3 times per month	e 2-3 times per month	d 1 time per month	d 1 time per month	a never	a never	d 1 time per month	d 1 time per month	e 2-3 times per month	a never		d 1 time per month	e 2-3 times per month	d 1 time per month	a never	a never	a no	b yes	f every day
3. prenatal and postnatal	30	1: White	1: White	2.75	5: 1-3 years college	22.1	c 2-3 times per month	f 5-6 times per week	b 1 time per month	c 2-3 times per month	c 2-3 times per month	e 2-3 times per month	e 2-3 times per month	a never	h 3-4 times per week	e 2-3 times per month	e 2-3 times per month	e 2-3 times per month	e 2-3 times per month	e 2-3 times per month	e 2-3 times per month	e 2-3 times per month	a never	d 1 time per month	a never	a never	a never	a never	f 1 time per week	a never	d 1 time per month	d 1 time per month	a never	a never	a never	e 2-3 times per month	a never	a never	a never	d 1 time per month	a never	a never	a never	a no	b yes	f every day
3. prenatal and postnatal	28	4: Other	3: Hispanic	3.38	7: Post graduate	22.13	c 2-3 times per month	d 1-2 times per week	a never	a never	g 1 time per day	a never	e 2-3 times per month	a never	e 2-3 times per month	d 1 time per month	g 2 times per week	g 2 times per week	d 1 time per month	d 1 time per month	e 2-3 times per month	d 1 time per month	a never	e 2-3 times per month	d 1 time per month	e 2-3 times per month	e 2-3 times per month	d 1 time per month	a never	d 1 time per month	a never	d 1 time per month	a never	f 1 time per week	a never	f 1 time per week	a never	e 2-3 times per month	a never	e 2-3 times per month	a never	a never	d 1 time per month	a no	b yes	f every day		b medium	e almost always or always
3. prenatal and postnatal	24	1: White	1: White	1.19	5: 1-3 years college	17.38	d 1-2 times per week	a never	d 1-2 times per week	a never	c 2-3 times per month	a never	e 2-3 times per month	d 1 time per month	h 3-4 times per week	a never	g 2 times per week	e 2-3 times per month	a never	h 3-4 times per week	f 1 time per week	a never	a never	a never	a never	g 2 times per week	a never	a never	e 2-3 times per month	e 2-3 times per month	f 1 time per week	a never	a never	e 2-3 times per month	a never	h 3-4 times per week	a never	a never	a never	a never	a never	a never	d 1 time per month	a no	b yes	f every day		c large	e almost always or always
3. prenatal and postnatal	33	1: White	1: White	4.33	6: College graduate	24.94	b 1 time per month	d 1-2 times per week	d 1-2 times per week	a never	d 1-2 times per week	a never	a never	d 1 time per month	e 2-3 times per month	d 1 time per month	a never	d 1 time per month	d 1 time per month	e 2-3 times per month	e 2-3 times per month	a never	a never	e 2-3 times per month	a never	a never	a never	a never	e 2-3 times per month	e 2-3 times per month	a never	d 1 time per month	a never	f 1 time per week	a never	g 2 times per week	a never	d 1 time per month	a never	a never	e 2-3 times per month	a never	a never	a no	b yes	f every day
3. prenatal and postnatal	29	1: White	1: White	4.63	6: College graduate	27.46	a never	c 2-3 times per month	c 2-3 times per month	a never	g 1 time per day	a never	e 2-3 times per month	a never	a never	a never	a never	a never	a never	a never	a never	a never	a never	a never	a never	e 2-3 times per month	d 1 time per month	e 2-3 times per month	f 1 time per week	d 1 time per month	f 1 time per week	a never	a never	a never	a never	d 1 time per month	a never	a never	a never	a never	a never	a never	a never	a no	b yes	f every day
3. prenatal and postnatal	34	1: White	1: White	17.65	7: Post graduate	22.63	b 1 time per month	a never	b 1 time per month	a never	h 2-3 times per day	a never	j 1 time per day	a never	f 1 time per week	d 1 time per month	h 3-4 times per week	d 1 time per month	e 2-3 times per month	g 2 times per week	e 2-3 times per month	a never	a never	a never	a never	d 1 time per month	a never	a never	f 1 time per week	a never	d 1 time per month	a never	a never	e 2-3 times per month	a never	f 1 time per week	a never	a never	a never	a never	a never	d 1 time per month	e 2-3 times per month	a no	b yes	f every day	c large	b medium	e almost always or always
3. prenatal and postnatal	37	1: White	1: White	2.13	6: College graduate	22.63	e 3-4 times per week	c 2-3 times per month	a never	a never	e 3-4 times per week	e 2-3 times per month	h 3-4 times per week	e 2-3 times per month	h 3-4 times per week	d 1 time per month	g 2 times per week	e 2-3 times per month	e 2-3 times per month	e 2-3 times per month	e 2-3 times per month	e 2-3 times per month	g 2 times per week	e 2-3 times per month	a never	g 2 times per week	d 1 time per month	a never	e 2-3 times per month	a never	e 2-3 times per month	a never	a never	a never	a never	a never	a never	a never	a never	a never	a never	a never	e 2-3 times per month	a no	b yes	f every day		b medium	b about 1/4 of the time
1. prenatal only	25	1: White	1: White	2.75	6: College graduate	27.44	c 2-3 times per month	b 1 time per month	c 2-3 times per month	a never	d 1-2 times per week	a never	e 2-3 times per month	d 1 time per month	a never	a never	d 1 time per month	e 2-3 times per month	a never	a never	d 1 time per month	a never	a never	d 1 time per month	d 1 time per month	e 2-3 times per month	a never	d 1 time per month	e 2-3 times per month	e 2-3 times per month	d 1 time per month	a never	d 1 time per month	a never	a never	f 1 time per week	d 1 time per month	d 1 time per month	a never	a never	a never	a never	a never	a no	b yes	f every day
1. prenatal only	29	1: White	1: White	2.53	5: 1-3 years college	23.3	c 2-3 times per month	a never	a never	a never	g 1 time per day	d 1 time per month	e 2-3 times per month	d 1 time per month	g 2 times per week	a never	e 2-3 times per month	g 2 times per week	a never	e 2-3 times per month	i 5-6 times per week	a never	a never	a never	a never	e 2-3 times per month	a never	a never	f 1 time per week	e 2-3 times per month	f 1 time per week	a never	a never	a never	a never	e 2-3 times per month	d 1 time per month	a never	a never	a never	a never	a never	a never	a no	b yes	f every day
1. prenatal only	25	1: White	1: White	1.56	5: 1-3 years college	38.67	d 1-2 times per week	b 1 time per month	a never	c 2-3 times per month	d 1-2 times per week	a never	g 2 times per week	a never	g 2 times per week	a never	h 3-4 times per week	g 2 times per week	d 1 time per month	f 1 time per week	h 3-4 times per week	a never	a never	e 2-3 times per month	d 1 time per month	e 2-3 times per month	d 1 time per month	a never	f 1 time per week	f 1 time per week	d 1 time per month	a never	e 2-3 times per month	f 1 time per week	a never	h 3-4 times per week	a never	a never	a never	f 1 time per week	e 2-3 times per month	a never	e 2-3 times per month	a no	b yes	f every day		b medium	c about 1/2 of the time
1. prenatal only	40	1: White	1: White	2.01	5: 1-3 years college	22.14	a never	i 4-5 times per day	a never	c 2-3 times per month	a never	e 2-3 times per month	f 1 time per week	a never	h 3-4 times per week	a never	d 1 time per month	f 1 time per week	g 2 times per week	e 2-3 times per month	f 1 time per week	a never	a never	d 1 time per month	a never	a never	a never	a never	a never	a never	a never	a never	a never	a never	a never	a never	a never	a never	a never	a never	a never	a never	a never	b yes	b yes	f every day
1. prenatal only	34	1: White	1: White	3.38	7: Post graduate	23.69	c 2-3 times per month	c 2-3 times per month	e 3-4 times per week	b 1 time per month	h 2-3 times per day	d 1 time per month	f 1 time per week	d 1 time per month	g 2 times per week	a never	g 2 times per week	g 2 times per week	e 2-3 times per month	e 2-3 times per month	e 2-3 times per month	e 2-3 times per month	a never	a never	a never	d 1 time per month	a never	a never	g 2 times per week	a never	e 2-3 times per month	f 1 time per week	d 1 time per month	f 1 time per week	a never	e 2-3 times per month	a never	a never	a never	e 2-3 times per month	a never	a never	a never	a no	b yes	e 4-6 days per week
3. prenatal and postnatal	30	1: White	1: White	3.38	7: Post graduate	19.85	c 2-3 times per month	d 1-2 times per week	a never	a never	d 1-2 times per week	a never	a never	a never	h 3-4 times per week	d 1 time per month	a never	h 3-4 times per week	h 3-4 times per week	h 3-4 times per week	h 3-4 times per week	a never	a never	e 2-3 times per month	a never	d 1 time per month	d 1 time per month	d 1 time per month	e 2-3 times per month	a never	d 1 time per month	a never	a never	e 2-3 times per month	a never	e 2-3 times per month	a never	f 1 time per week	a never	e 2-3 times per month	d 1 time per month	a never	a never	a no	b yes	f every day
1. prenatal only	32	1: White	1: White	9.39	7: Post graduate	19.94	a never	a never	a never	a never	f 5-6 times per week	a never	d 1 time per month	a never	a never	a never	a never	a never	a never	a never	g 2 times per week	a never	a never	g 2 times per week	a never	h 3-4 times per week	a never	a never	f 1 time per week	e 2-3 times per month	f 1 time per week	a never	a never	e 2-3 times per month	d 1 time per month	f 1 time per week	a never	a never	a never	d 1 time per month	a never	a never	a never	a no	b yes	f every day
1. prenatal only	29	4: Other	5: Other	2.01	2: 8 years grade school	20.5	a never	e 3-4 times per week	e 3-4 times per week	a never	e 3-4 times per week	a never	e 2-3 times per month	d 1 time per month	d 1 time per month	g 2 times per week	d 1 time per month	d 1 time per month	a never	a never	h 3-4 times per week	d 1 time per month	a never	e 2-3 times per month	d 1 time per month	g 2 times per week	g 2 times per week	f 1 time per week	h 3-4 times per week	g 2 times per week	h 3-4 times per week	d 1 time per month	d 1 time per month	d 1 time per month	d 1 time per month	f 1 time per week	a never	e 2-3 times per month	a never	g 2 times per week	a never	a never	a never	a no	b yes	f every day
3. prenatal and postnatal	26	1: White	1: White	2.33	5: 1-3 years college	20.9	a never	f 5-6 times per week	a never	a never	d 1-2 times per week	a never	i 5-6 times per week	h 3-4 times per week	h 3-4 times per week	e 2-3 times per month	d 1 time per month	g 2 times per week	e 2-3 times per month	f 1 time per week	g 2 times per week	e 2-3 times per month	a never	h 3-4 times per week	a never	a never	e 2-3 times per month	a never	e 2-3 times per month	e 2-3 times per month	a never	a never	a never	a never	d 1 time per month	e 2-3 times per month	a never	e 2-3 times per month	a never	e 2-3 times per month	e 2-3 times per month	a never	a never	a no	b yes	f every day
3. prenatal and postnatal	36	3: Asian/Pacific Islander	4: Asian/Pacific Islander	5.63	6: College graduate	22.31	e 3-4 times per week	d 1-2 times per week	a never	d 1-2 times per week	d 1-2 times per week	d 1 time per month	f 1 time per week	a never	h 3-4 times per week	d 1 time per month	h 3-4 times per week	a never	e 2-3 times per month	e 2-3 times per month	g 2 times per week	d 1 time per month	a never	g 2 times per week	a never	g 2 times per week	d 1 time per month	a never	f 1 time per week	e 2-3 times per month	a never	a never	a never	a never	a never	d 1 time per month	a never	a never	a never	e 2-3 times per month	a never	a never	a never	a no	b yes	d 1-3 days per week
3. prenatal and postnatal	42	1: White	1: White	1.8	5: 1-3 years college	29.94	c 2-3 times per month	a never	c 2-3 times per month	a never	c 2-3 times per month	e 2-3 times per month	d 1 time per month	a never	a never	a never	d 1 time per month	e 2-3 times per month	h 3-4 times per week	a never	a never	e 2-3 times per month	a never	a never	a never	a never	e 2-3 times per month	a never	e 2-3 times per month	e 2-3 times per month	d 1 time per month	a never	a never	e 2-3 times per month	d 1 time per month	a never	a never	d 1 time per month	a never	a never	a never	a never	a never	a no	b yes	f every day
3. prenatal and postnatal	34	1: White	1: White	9.39	6: College graduate	24.3	e 3-4 times per week	a never	a never	d 1-2 times per week	c 2-3 times per month	a never	g 2 times per week	a never	h 3-4 times per week	a never	a never	e 2-3 times per month	d 1 time per month	e 2-3 times per month	e 2-3 times per month	a never	a never	a never	e 2-3 times per month	a never	a never	e 2-3 times per month	e 2-3 times per month	e 2-3 times per month	e 2-3 times per month	a never	a never	d 1 time per month	a never	e 2-3 times per month	a never	a never	a never	e 2-3 times per month	d 1 time per month	a never	a never	a no	b yes	f every day
3. prenatal and postnatal	28	4: Other	5: Other	2.38	6: College graduate	27.28	g 1 time per day	h 2-3 times per day	a never	a never	a never	a never	a never	a never	j 1 time per day	a never	a never	h 3-4 times per week	a never	a never	d 1 time per month	a never	a never	h 3-4 times per week	a never	h 3-4 times per week	a never	a never	a never	g 2 times per week	a never	g 2 times per week	a never	a never	a never	g 2 times per week	a never	a never	a never	a never	a never	a never	a never	a no	b yes	f every day
3. prenatal and postnatal	19	1: White	1: White	0.98	4: High school graduate	19.49	e 3-4 times per week	e 3-4 times per week	e 3-4 times per week	b 1 time per month	b 1 time per month	d 1 time per month	d 1 time per month	e 2-3 times per month	a never	a never	a never	e 2-3 times per month	a never	a never	e 2-3 times per month	d 1 time per month	a never	e 2-3 times per month	d 1 time per month	e 2-3 times per month	d 1 time per month	a never	d 1 time per month	d 1 time per month	d 1 time per month	d 1 time per month	d 1 time per month	d 1 time per month	d 1 time per month	d 1 time per month	d 1 time per month	d 1 time per month	a never	d 1 time per month	d 1 time per month	a never	d 1 time per month	a no	b yes	f every day		b medium	e almost always or always
3. prenatal and postnatal	34	1: White	1: White	2.13	6: College graduate	35.67	d 1-2 times per week	c 2-3 times per month	a never	a never	f 5-6 times per week	a never	a never	a never	h 3-4 times per week	a never	g 2 times per week	e 2-3 times per month	f 1 time per week	h 3-4 times per week	a never	a never	a never	a never	e 2-3 times per month	e 2-3 times per month	d 1 time per month	a never	g 2 times per week	e 2-3 times per month	h 3-4 times per week	a never	a never	e 2-3 times per month	a never	e 2-3 times per month	a never	d 1 time per month	a never	e 2-3 times per month	e 2-3 times per month	a never	a never	a no	b yes	f every day
1. prenatal only	28	1: White	1: White	5.63	6: College graduate	32.12	a never	b 1 time per month	a never	a never	e 3-4 times per week	e 2-3 times per month	f 1 time per week	a never	e 2-3 times per month	a never	e 2-3 times per month	e 2-3 times per month	a never	d 1 time per month	f 1 time per week	a never	a never	a never	a never	a never	e 2-3 times per month	e 2-3 times per month	f 1 time per week	d 1 time per month	e 2-3 times per month	a never	a never	e 2-3 times per month	a never	e 2-3 times per month	e 2-3 times per month	e 2-3 times per month	a never	e 2-3 times per month	e 2-3 times per month	e 2-3 times per month	a never	a no	b yes	e 4-6 days per week	b medium
3. prenatal and postnatal	37	1: White	1: White	3.38	7: Post graduate	26.29	a never	a never	g 1 time per day	a never	c 2-3 times per month	d 1 time per month	j 1 time per day	a never	f 1 time per week	a never	a never	g 2 times per week	a never	e 2-3 times per month	e 2-3 times per month	g 2 times per week	a never	g 2 times per week	a never	h 3-4 times per week	a never	a never	e 2-3 times per month	a never	f 1 time per week	a never	a never	h 3-4 times per week	a never	g 2 times per week	a never	a never	a never	a never	e 2-3 times per month	a never	a never	a no	b yes	e 4-6 days per week
3. prenatal and postnatal	37	1: White	1: White	4.63	7: Post graduate	18.46	e 3-4 times per week	c 2-3 times per month	c 2-3 times per month	a never	b 1 time per month	f 1 time per week	e 2-3 times per month	d 1 time per month	h 3-4 times per week	j 1 time per day	d 1 time per month	e 2-3 times per month	e 2-3 times per month	e 2-3 times per month	e 2-3 times per month	a never	h 3-4 times per week	a never	a never	g 2 times per week	d 1 time per month	d 1 time per month	f 1 time per week	a never	d 1 time per month	a never	a never	d 1 time per month	a never	f 1 time per week	a never	a never	a never	d 1 time per month	a never	a never	a never	a no	b yes	f every day
3. prenatal and postnatal	31	1: White	1: White	3.38	6: College graduate	38.23	f 5-6 times per week	a never	a never	a never	d 1-2 times per week	a never	e 2-3 times per month	a never	e 2-3 times per month	a never	f 1 time per week	g 2 times per week	a never	a never	e 2-3 times per month	a never	a never	f 1 time per week	e 2-3 times per month	a never	a never	a never	g 2 times per week	e 2-3 times per month	a never	d 1 time per month	d 1 time per month	f 1 time per week	a never	e 2-3 times per month	a never	a never	a never	e 2-3 times per month	a never	a never	a never	a no	b yes	f every day
3. prenatal and postnatal	34	1: White	1: White	1.59	6: College graduate	39.16	c 2-3 times per month	a never	a never	a never	c 2-3 times per month	a never	h 3-4 times per week	e 2-3 times per month	j 1 time per day	a never	a never	g 2 times per week	a never	d 1 time per month	f 1 time per week	a never	a never	k 2 or more times per day	a never	e 2-3 times per month	a never	a never	e 2-3 times per month	d 1 time per month	d 1 time per month	a never	d 1 time per month	d 1 time per month	a never	e 2-3 times per month	a never	e 2-3 times per month	a never	e 2-3 times per month	g 2 times per week	a never	a never	a no	b yes	f every day
1. prenatal only	30	1: White	1: White	2.53	6: College graduate	29.35	a never	d 1-2 times per week	c 2-3 times per month	a never	c 2-3 times per month	a never	h 3-4 times per week	a never	e 2-3 times per month	a never	a never	g 2 times per week	a never	a never	f 1 time per week	a never	a never	a never	a never	e 2-3 times per month	a never	a never	e 2-3 times per month	e 2-3 times per month	e 2-3 times per month	a never	a never	d 1 time per month	a never	e 2-3 times per month	a never	d 1 time per month	a never	a never	a never	a never	a never	a no	b yes	f every day
3. prenatal and postnatal	29	1: White	1: White	2.75	6: College graduate	25.37	c 2-3 times per month	a never	d 1-2 times per week	a never	h 2-3 times per day	d 1 time per month	h 3-4 times per week	d 1 time per month	g 2 times per week	a never	d 1 time per month	d 1 time per month	a never	a never	h 3-4 times per week	e 2-3 times per month	a never	a never	a never	a never	f 1 time per week	a never	g 2 times per week	e 2-3 times per month	a never	d 1 time per month	d 1 time per month	d 1 time per month	a never	e 2-3 times per month	a never	e 2-3 times per month	a never	f 1 time per week	e 2-3 times per month	e 2-3 times per month	a never	a no	b yes	f every day	b medium
3. prenatal and postnatal	31	1: White	1: White	1.59	6: College graduate	20.98	c 2-3 times per month	c 2-3 times per month	a never	a never	g 1 time per day	h 3-4 times per week	e 2-3 times per month	a never	j 1 time per day	e 2-3 times per month	a never	e 2-3 times per month	e 2-3 times per month	a never	a never	a never	a never	a never	a never	a never	g 2 times per week	e 2-3 times per month	g 2 times per week	a never	f 1 time per week	a never	e 2-3 times per month	a never	a never	g 2 times per week	e 2-3 times per month	d 1 time per month	a never	a never	a never	d 1 time per month	a never	a no	b yes	f every day	b medium
3. prenatal and postnatal	21	1: White	1: White	1.03	4: High school graduate	27.27	f 5-6 times per week	f 5-6 times per week	d 1-2 times per week	a never	e 3-4 times per week	e 2-3 times per month	e 2-3 times per month	a never	g 2 times per week	a never	d 1 time per month	g 2 times per week	a never	a never	f 1 time per week	a never	a never	a never	e 2-3 times per month	e 2-3 times per month	e 2-3 times per month	a never	e 2-3 times per month	d 1 time per month	g 2 times per week	a never	a never	a never	d 1 time per month	e 2-3 times per month	a never	d 1 time per month	a never	a never	e 2-3 times per month	a never	d 1 time per month	a no	b yes	e 4-6 days per week		b medium	c about 1/2 of the time
3. prenatal and postnatal	24	1: White	1: White	3.38	5: 1-3 years college	23.59	e 3-4 times per week	e 3-4 times per week	b 1 time per month	a never	d 1-2 times per week	h 3-4 times per week	e 2-3 times per month	d 1 time per month	g 2 times per week	e 2-3 times per month	f 1 time per week	d 1 time per month	g 2 times per week	g 2 times per week	h 3-4 times per week	e 2-3 times per month	d 1 time per month	h 3-4 times per week	d 1 time per month	f 1 time per week	a never	d 1 time per month	f 1 time per week	e 2-3 times per month	d 1 time per month	d 1 time per month	e 2-3 times per month	d 1 time per month	d 1 time per month	h 3-4 times per week	a never	a never	a never	f 1 time per week	e 2-3 times per month	d 1 time per month	e 2-3 times per month	a no	b yes	f every day	c large	b medium	c about 1/2 of the time
1. prenatal only	29	1: White	1: White	1.06	5: 1-3 years college	28.84	a never	h 2-3 times per day	a never	a never	j 6 or more times per day	f 1 time per week	f 1 time per week	d 1 time per month	j 1 time per day	a never	a never	j 1 time per day	e 2-3 times per month	e 2-3 times per month	e 2-3 times per month	d 1 time per month	a never	e 2-3 times per month	a never	a never	a never	a never	f 1 time per week	a never	h 3-4 times per week	a never	d 1 time per month	h 3-4 times per week	a never	g 2 times per week	d 1 time per month	a never	a never	d 1 time per month	d 1 time per month	a never	d 1 time per month	a no	b yes	f every day		b medium	d about 3/4 of the time
3. prenatal and postnatal	25	1: White	1: White	2.75	5: 1-3 years college	23.49	c 2-3 times per month	c 2-3 times per month	a never	a never	h 2-3 times per day	d 1 time per month	f 1 time per week	a never	f 1 time per week	a never	d 1 time per month	f 1 time per week	d 1 time per month	a never	d 1 time per month	a never	a never	e 2-3 times per month	d 1 time per month	a never	d 1 time per month	d 1 time per month	f 1 time per week	a never	d 1 time per month	a never	a never	e 2-3 times per month	a never	e 2-3 times per month	a never	e 2-3 times per month	a never	a never	e 2-3 times per month	a never	a never	a no	b yes	f every day
1. prenatal only	23	1: White	1: White	1.44	5: 1-3 years college	41.19	c 2-3 times per month	d 1-2 times per week	e 3-4 times per week	a never	c 2-3 times per month	a never	e 2-3 times per month	a never	e 2-3 times per month	a never	e 2-3 times per month	d 1 time per month	d 1 time per month	e 2-3 times per month	e 2-3 times per month	a never	a never	e 2-3 times per month	d 1 time per month	e 2-3 times per month	a never	d 1 time per month	e 2-3 times per month	a never	f 1 time per week	a never	a never	d 1 time per month	d 1 time per month	f 1 time per week	a never	e 2-3 times per month	a never	e 2-3 times per month	d 1 time per month	d 1 time per month	d 1 time per month	a no	b yes	f every day	b medium	a small	a almost never or never
3. prenatal and postnatal	34	4: Other	3: Hispanic	1.26	5: 1-3 years college	25.75	c 2-3 times per month	c 2-3 times per month	a never	a never	f 5-6 times per week	a never	f 1 time per week	a never	f 1 time per week	e 2-3 times per month	e 2-3 times per month	a never	d 1 time per month	e 2-3 times per month	d 1 time per month	a never	d 1 time per month	a never	d 1 time per month	e 2-3 times per month	e 2-3 times per month	e 2-3 times per month	d 1 time per month	e 2-3 times per month	e 2-3 times per month	a never	a never	d 1 time per month	d 1 time per month	d 1 time per month	a never	d 1 time per month	a never	e 2-3 times per month	d 1 time per month	a never	a never	a no	b yes	f every day
3. prenatal and postnatal	26	1: White	1: White	0.32	5: 1-3 years college	34.33	b 1 time per month	g 1 time per day	c 2-3 times per month	a never	h 2-3 times per day	d 1 time per month	d 1 time per month	a never	d 1 time per month	a never	a never	d 1 time per month	a never	a never	g 2 times per week	d 1 time per month	a never	g 2 times per week	d 1 time per month	h 3-4 times per week	h 3-4 times per week	e 2-3 times per month	h 3-4 times per week	d 1 time per month	g 2 times per week	a never	a never	e 2-3 times per month	d 1 time per month	d 1 time per month	a never	a never	a never	e 2-3 times per month	a never	a never	d 1 time per month	a no	b yes	f every day		a small	e almost always or always
1. prenatal only	32	1: White	1: White	2.73	5: 1-3 years college	22.47	f 5-6 times per week	f 5-6 times per week	d 1-2 times per week	a never	d 1-2 times per week	g 2 times per week	d 1 time per month	a never	e 2-3 times per month	e 2-3 times per month	d 1 time per month	e 2-3 times per month	e 2-3 times per month	e 2-3 times per month	a never	d 1 time per month	a never	a never	a never	g 2 times per week	a never	a never	d 1 time per month	e 2-3 times per month	e 2-3 times per month	e 2-3 times per month	d 1 time per month	e 2-3 times per month	a never	e 2-3 times per month	a never	a never	a never	a never	a never	a never	a never	a no	b yes	f every day
3. prenatal and postnatal	30	1: White	1: White	1.41	7: Post graduate	17.17	a never	d 1-2 times per week	c 2-3 times per month	a never	a never	a never	g 2 times per week	a never	g 2 times per week	a never	a never	e 2-3 times per month	d 1 time per month	e 2-3 times per month	e 2-3 times per month	a never	a never	f 1 time per week	a never	a never	f 1 time per week	a never	e 2-3 times per month	d 1 time per month	a never	d 1 time per month	d 1 time per month	e 2-3 times per month	a never	d 1 time per month	a never	d 1 time per month	a never	e 2-3 times per month	a never	a never	a never	a no	a no
3. prenatal and postnatal	35	1: White	1: White	2.53	7: Post graduate	38.61	c 2-3 times per month	a never	c 2-3 times per month	a never	e 3-4 times per week	a never	e 2-3 times per month	a never	d 1 time per month	e 2-3 times per month	a never	h 3-4 times per week	d 1 time per month	e 2-3 times per month	e 2-3 times per month	a never	a never	a never	e 2-3 times per month	f 1 time per week	f 1 time per week	d 1 time per month	f 1 time per week	d 1 time per month	f 1 time per week	a never	a never	f 1 time per week	e 2-3 times per month	h 3-4 times per week	a never	f 1 time per week	a never	f 1 time per week	e 2-3 times per month	a never	a never	a no	b yes	f every day
3. prenatal and postnatal	34	1: White	1: White	2.86	6: College graduate	19.11	d 1-2 times per week	d 1-2 times per week	d 1-2 times per week	a never	c 2-3 times per month	a never	g 2 times per week	a never	h 3-4 times per week	a never	a never	g 2 times per week	a never	e 2-3 times per month	a never	a never	a never	a never	a never	a never	e 2-3 times per month	e 2-3 times per month	d 1 time per month	d 1 time per month	e 2-3 times per month	a never	d 1 time per month	a never	a never	e 2-3 times per month	a never	a never	a never	d 1 time per month	e 2-3 times per month	d 1 time per month	a never	a no	b yes	a never	a small
1. prenatal only	38	1: White	1: White	2.38	6: College graduate	30.23	f 5-6 times per week	a never	g 1 time per day	a never	c 2-3 times per month	a never	d 1 time per month	d 1 time per month	h 3-4 times per week	a never	d 1 time per month	g 2 times per week	a never	g 2 times per week	h 3-4 times per week	a never	a never	a never	a never	d 1 time per month	a never	a never	f 1 time per week	a never	d 1 time per month	a never	a never	e 2-3 times per month	a never	e 2-3 times per month	a never	d 1 time per month	a never	e 2-3 times per month	e 2-3 times per month	a never	d 1 time per month	a no	b yes	f every day		b medium	a almost never or never
3. prenatal and postnatal	30	1: White	1: White	3.38	6: College graduate	33.77	e 3-4 times per week	f 5-6 times per week	f 5-6 times per week	a never	d 1-2 times per week	a never	a never	a never	d 1 time per month	e 2-3 times per month	a never	d 1 time per month	a never	a never	e 2-3 times per month	a never	a never	d 1 time per month	d 1 time per month	a never	a never	d 1 time per month	g 2 times per week	d 1 time per month	g 2 times per week	a never	e 2-3 times per month	d 1 time per month	d 1 time per month	g 2 times per week	a never	e 2-3 times per month	a never	e 2-3 times per month	d 1 time per month	a never	a never	a no	a no
3. prenatal and postnatal	32	1: White	1: White	1.69	6: College graduate	25.97	f 5-6 times per week	a never	b 1 time per month	a never	a never	a never	g 2 times per week	d 1 time per month	h 3-4 times per week	a never	d 1 time per month	g 2 times per week	a never	a never	a never	d 1 time per month	a never	e 2-3 times per month	d 1 time per month	e 2-3 times per month	g 2 times per week	a never	e 2-3 times per month	e 2-3 times per month	f 1 time per week	a never	a never	d 1 time per month	d 1 time per month	f 1 time per week	a never	a never	a never	d 1 time per month	g 2 times per week	a never	e 2-3 times per month	a no	b yes	d 1-3 days per week		a small	a almost never or never
3. prenatal and postnatal	32	4: Other	3: Hispanic	1.69	6: College graduate	25.61	e 3-4 times per week	e 3-4 times per week	c 2-3 times per month	c 2-3 times per month	d 1-2 times per week	a never	e 2-3 times per month	a never	h 3-4 times per week	d 1 time per month	g 2 times per week	a never	d 1 time per month	d 1 time per month	a never	a never	a never	e 2-3 times per month	a never	a never	h 3-4 times per week	a never	d 1 time per month	d 1 time per month	d 1 time per month	a never	d 1 time per month	a never	a never	e 2-3 times per month	a never	e 2-3 times per month	a never	d 1 time per month	d 1 time per month	a never	a never	a no	b yes	e 4-6 days per week
3. prenatal and postnatal	30	4: Other	3: Hispanic	2.17	6: College graduate	30.95	e 3-4 times per week	e 3-4 times per week	a never	c 2-3 times per month	b 1 time per month	a never	g 2 times per week	a never	h 3-4 times per week	a never	f 1 time per week	g 2 times per week	g 2 times per week	g 2 times per week	a never	g 2 times per week	a never	a never	a never	a never	a never	a never	e 2-3 times per month	e 2-3 times per month	a never	a never	a never	a never	a never	j 1 time per day	a never	a never	a never	a never	a never	a never	a never	a no	a no
3. prenatal and postnatal	31	1: White	1: White	8.83	6: College graduate	27.32	c 2-3 times per month	c 2-3 times per month	d 1-2 times per week	a never	g 1 time per day	g 2 times per week	a never	a never	h 3-4 times per week	h 3-4 times per week	d 1 time per month	f 1 time per week	e 2-3 times per month	a never	h 3-4 times per week	a never	a never	d 1 time per month	e 2-3 times per month	d 1 time per month	f 1 time per week	f 1 time per week	f 1 time per week	g 2 times per week	e 2-3 times per month	d 1 time per month	d 1 time per month	f 1 time per week	d 1 time per month	f 1 time per week	a never	d 1 time per month	a never	f 1 time per week	e 2-3 times per month	a never	d 1 time per month	a no	b yes	f every day		b medium	e almost always or always
3. prenatal and postnatal	39	1: White	1: White	4.33	5: 1-3 years college	25.23	e 3-4 times per week	d 1-2 times per week	c 2-3 times per month	a never	a never	e 2-3 times per month	h 3-4 times per week	a never	h 3-4 times per week	a never	f 1 time per week	j 1 time per day	e 2-3 times per month	f 1 time per week	h 3-4 times per week	g 2 times per week	h 3-4 times per week	f 1 time per week	d 1 time per month	a never	a never	d 1 time per month	e 2-3 times per month	d 1 time per month	e 2-3 times per month	a never	d 1 time per month	e 2-3 times per month	e 2-3 times per month	g 2 times per week	a never	f 1 time per week	e 2-3 times per month	d 1 time per month	a never	a never	a never	a no	b yes	a never
3. prenatal and postnatal	38	1: White	1: White	5.94	7: Post graduate	26.63	a never	a never	c 2-3 times per month	c 2-3 times per month	h 2-3 times per day	d 1 time per month	d 1 time per month	f 1 time per week	i 5-6 times per week	d 1 time per month	h 3-4 times per week	e 2-3 times per month	e 2-3 times per month	d 1 time per month	e 2-3 times per month	a never	a never	e 2-3 times per month	d 1 time per month	a never	a never	a never	e 2-3 times per month	e 2-3 times per month	a never	a never	d 1 time per month	e 2-3 times per month	a never	e 2-3 times per month	d 1 time per month	a never	a never	a never	a never	a never	a never	a no	b yes	a never
1. prenatal only	36	1: White	1: White	2.38	6: College graduate	32.78	c 2-3 times per month	a never	a never	a never	b 1 time per month	e 2-3 times per month	g 2 times per week	g 2 times per week	h 3-4 times per week	e 2-3 times per month	a never	e 2-3 times per month	e 2-3 times per month	h 3-4 times per week	e 2-3 times per month	d 1 time per month	a never	a never	a never	e 2-3 times per month	e 2-3 times per month	d 1 time per month	f 1 time per week	e 2-3 times per month	e 2-3 times per month	a never	a never	a never	a never	a never	a never	d 1 time per month	a never	d 1 time per month	e 2-3 times per month	a never	a never	a no	b yes	f every day
1. prenatal only	35	.: No female head of household present					d 1-2 times per week	a never	b 1 time per month	a never	d 1-2 times per week	d 1 time per month	a never	a never	e 2-3 times per month	f 1 time per week	d 1 time per month	a never	d 1 time per month	f 1 time per week	a never	a never	a never	f 1 time per week	d 1 time per month	d 1 time per month	a never	a never	f 1 time per week	a never	e 2-3 times per month	d 1 time per month	a never	e 2-3 times per month	a never	d 1 time per month	a never	a never	a never	a never	a never	a never	e 2-3 times per month	a no		f every day		a small	e almost always or always
3. prenatal and postnatal	31	1: White	1: White	1.59	4: High school graduate	19.74	c 2-3 times per month	a never	b 1 time per month	a never	g 1 time per day	e 2-3 times per month	a never	a never	a never	a never	e 2-3 times per month	a never	e 2-3 times per month	e 2-3 times per month	a never	a never	a never	a never	a never	a never	a never	e 2-3 times per month	e 2-3 times per month	a never	e 2-3 times per month	a never	d 1 time per month	a never	a never	e 2-3 times per month	a never	e 2-3 times per month	a never	e 2-3 times per month	e 2-3 times per month	d 1 time per month	a never	a no	b yes	c 1-3 days per month	a small
3. prenatal and postnatal	25	1: White	1: White	1.88	5: 1-3 years college	19.94	c 2-3 times per month	c 2-3 times per month	b 1 time per month	a never	b 1 time per month	d 1 time per month	d 1 time per month	a never	h 3-4 times per week	a never	g 2 times per week	g 2 times per week	e 2-3 times per month	f 1 time per week	d 1 time per month	e 2-3 times per month	a never	f 1 time per week	a never	a never	a never	a never	d 1 time per month	e 2-3 times per month	a never	a never	a never	a never	a never	g 2 times per week	a never	a never	a never	a never	a never	d 1 time per month	a never	a no	b yes	f every day	b medium
3. prenatal and postnatal	33	1: White	1: White	3.39	7: Post graduate	26.79	d 1-2 times per week	b 1 time per month	c 2-3 times per month	a never	e 3-4 times per week	d 1 time per month	g 2 times per week	e 2-3 times per month	f 1 time per week	a never	f 1 time per week	h 3-4 times per week	e 2-3 times per month	e 2-3 times per month	e 2-3 times per month	d 1 time per month	a never	e 2-3 times per month	e 2-3 times per month	a never	f 1 time per week	f 1 time per week	g 2 times per week	g 2 times per week	e 2-3 times per month	d 1 time per month	e 2-3 times per month	a never	a never	e 2-3 times per month	d 1 time per month	a never	a never	a never	e 2-3 times per month	a never	d 1 time per month	a no	b yes	f every day		a small	d about 3/4 of the time
3. prenatal and postnatal	20	2: Black	2: Black	0.21	.Q: Add'l demo survey not returned	24.87	e 3-4 times per week	e 3-4 times per week	e 3-4 times per week	a never	c 2-3 times per month	e 2-3 times per month	e 2-3 times per month	e 2-3 times per month	e 2-3 times per month	a never	e 2-3 times per month	e 2-3 times per month	e 2-3 times per month	e 2-3 times per month	e 2-3 times per month	e 2-3 times per month	a never	e 2-3 times per month	e 2-3 times per month	e 2-3 times per month	e 2-3 times per month	e 2-3 times per month	e 2-3 times per month	e 2-3 times per month	e 2-3 times per month	e 2-3 times per month	e 2-3 times per month	e 2-3 times per month	e 2-3 times per month	e 2-3 times per month	e 2-3 times per month	e 2-3 times per month	a never	e 2-3 times per month	e 2-3 times per month	e 2-3 times per month	e 2-3 times per month	a no	b yes	f every day	b medium	b medium	b about 1/4 of the time
3. prenatal and postnatal	35	1: White	1: White	2.75	5: 1-3 years college	20.43	a never	a never	a never	a never	b 1 time per month	a never	g 2 times per week	a never	g 2 times per week	a never	d 1 time per month	h 3-4 times per week	e 2-3 times per month	a never	i 5-6 times per week	e 2-3 times per month	h 3-4 times per week	j 1 time per day	a never	a never	a never	a never		a never	a never	a never	a never	e 2-3 times per month	a never	e 2-3 times per month	a never	e 2-3 times per month	a never	d 1 time per month	a never	a never	a never	a no	b yes	f every day
1. prenatal only	32	1: White	1: White	3.38	6: College graduate	17.38	b 1 time per month	a never	c 2-3 times per month	a never	c 2-3 times per month	a never	a never	e 2-3 times per month	e 2-3 times per month	d 1 time per month	h 3-4 times per week	g 2 times per week	f 1 time per week	a never	a never	f 1 time per week	a never	g 2 times per week	a never	g 2 times per week	a never	g 2 times per week	d 1 time per month	f 1 time per week	e 2-3 times per month	a never	d 1 time per month	e 2-3 times per month	d 1 time per month	e 2-3 times per month	a never	e 2-3 times per month	a never	e 2-3 times per month	d 1 time per month	a never	a never	a no	b yes	f every day
3. prenatal and postnatal	30	1: White	1: White	2.75	5: 1-3 years college	19.2	d 1-2 times per week	e 3-4 times per week	f 5-6 times per week	a never	e 3-4 times per week	a never	g 2 times per week	a never	h 3-4 times per week	h 3-4 times per week	d 1 time per month	h 3-4 times per week	d 1 time per month	e 2-3 times per month	h 3-4 times per week	e 2-3 times per month	a never	f 1 time per week	a never	a never	h 3-4 times per week	e 2-3 times per month	d 1 time per month	e 2-3 times per month	d 1 time per month	a never	e 2-3 times per month	e 2-3 times per month	a never	f 1 time per week	a never	f 1 time per week	a never	d 1 time per month	a never	a never	a never	a no	b yes	f every day
1. prenatal only	26	.: No female head of household present					d 1-2 times per week	b 1 time per month	a never	a never	d 1-2 times per week	e 2-3 times per month	e 2-3 times per month	a never	h 3-4 times per week	a never	d 1 time per month	a never	a never	e 2-3 times per month	a never	e 2-3 times per month	a never	a never	a never	f 1 time per week	d 1 time per month	a never	g 2 times per week	e 2-3 times per month	d 1 time per month	a never	e 2-3 times per month	e 2-3 times per month	e 2-3 times per month	a never	a never	e 2-3 times per month	a never	f 1 time per week	a never	a never	a never	a no	b yes	f every day
3. prenatal and postnatal	31	3: Asian/Pacific Islander	4: Asian/Pacific Islander	4.01	7: Post graduate	20.51	c 2-3 times per month	a never	a never	d 1-2 times per week	c 2-3 times per month	a never	d 1 time per month	d 1 time per month	d 1 time per month	e 2-3 times per month	a never	e 2-3 times per month	d 1 time per month	d 1 time per month	e 2-3 times per month	a never	a never	a never	e 2-3 times per month	a never	g 2 times per week	d 1 time per month	e 2-3 times per month	a never	e 2-3 times per month	a never	a never	e 2-3 times per month	d 1 time per month	a never	a never	d 1 time per month	a never	a never	e 2-3 times per month	d 1 time per month	d 1 time per month	a no	b yes	e 4-6 days per week	b medium	b medium	e almost always or always
1. prenatal only	33	1: White	1: White	2.33	5: 1-3 years college	48.26	a never	a never	a never	a never	a never	a never	e 2-3 times per month	a never	e 2-3 times per month	a never	a never	d 1 time per month	d 1 time per month	a never	a never	a never	a never	e 2-3 times per month	a never	g 2 times per week	f 1 time per week	a never	a never	g 2 times per week	e 2-3 times per month	e 2-3 times per month	e 2-3 times per month	a never	e 2-3 times per month	g 2 times per week	a never	e 2-3 times per month	a never	e 2-3 times per month	d 1 time per month	e 2-3 times per month	a never	a no	b yes	f every day	a small
1. prenatal only	23	.N: No Answer	.N: No Answer	1.2	.Q: Add'l demo survey not returned	20.37	c 2-3 times per month	a never	e 3-4 times per week	a never	a never	a never	g 2 times per week	a never	h 3-4 times per week	j 1 time per day	a never	d 1 time per month	a never	a never	k 2 or more times per day	a never	a never	h 3-4 times per week	a never	i 5-6 times per week	a never	a never	a never	d 1 time per month	a never	d 1 time per month	a never	f 1 time per week	a never	h 3-4 times per week	a never	a never	a never	a never	a never	a never	a never	a no	b yes	f every day
1. prenatal only	23	1: White	1: White	3.05	5: 1-3 years college	26.63	b 1 time per month	e 3-4 times per week	c 2-3 times per month	a never	d 1-2 times per week	a never	g 2 times per week	a never	d 1 time per month	a never	e 2-3 times per month	a never	e 2-3 times per month	a never	e 2-3 times per month	g 2 times per week	a never	f 1 time per week	d 1 time per month	e 2-3 times per month	d 1 time per month	a never	h 3-4 times per week	e 2-3 times per month	e 2-3 times per month	a never	a never	g 2 times per week	d 1 time per month	e 2-3 times per month	a never	d 1 time per month	a never	g 2 times per week	g 2 times per week	e 2-3 times per month	d 1 time per month	a no	b yes	f every day	b medium	b medium	e almost always or always
3. prenatal and postnatal	31	1: White	1: White	2.13	6: College graduate	14.88	c 2-3 times per month	e 3-4 times per week	c 2-3 times per month	a never	b 1 time per month	a never	h 3-4 times per week	a never	g 2 times per week	a never	a never	a never	d 1 time per month	a never	a never	a never	a never	a never	a never	a never	a never	a never	e 2-3 times per month	a never	d 1 time per month	d 1 time per month	d 1 time per month	g 2 times per week	a never	a never	a never	a never	a never	d 1 time per month	a never	d 1 time per month	a never	a no	b yes	f every day	a small
1. prenatal only	27	1: White	1: White	2.01	4: High school graduate	26.58	e 3-4 times per week	c 2-3 times per month	e 3-4 times per week	a never	d 1-2 times per week	d 1 time per month	e 2-3 times per month	e 2-3 times per month	f 1 time per week	a never	e 2-3 times per month	f 1 time per week	a never	a never	a never	a never	a never	e 2-3 times per month	a never	a never	a never	a never	e 2-3 times per month	f 1 time per week	a never	a never	e 2-3 times per month	e 2-3 times per month	d 1 time per month	d 1 time per month	a never	d 1 time per month	d 1 time per month	e 2-3 times per month	d 1 time per month	a never	a never	a no	b yes	f every day
1. prenatal only	33	1: White	1: White	2.86	5: 1-3 years college	29.54	a never	a never	c 2-3 times per month	a never	g 1 time per day	d 1 time per month	a never	a never	a never	a never	a never	a never	a never	a never	a never	a never	a never	e 2-3 times per month	f 1 time per week	a never	d 1 time per month	d 1 time per month	f 1 time per week	a never	a never	a never	f 1 time per week	a never	a never	d 1 time per month	a never	a never	a never	a never	d 1 time per month	a never	a never	a no	b yes	f every day
3. prenatal and postnatal	26	1: White	1: White	1.43	4: High school graduate	23.26	f 5-6 times per week	e 3-4 times per week	d 1-2 times per week	a never	d 1-2 times per week	e 2-3 times per month	d 1 time per month	a never	g 2 times per week	a never	g 2 times per week	h 3-4 times per week	a never	d 1 time per month	h 3-4 times per week	a never	a never	a never	a never	a never	f 1 time per week	a never	f 1 time per week	d 1 time per month	d 1 time per month	a never	a never	h 3-4 times per week	g 2 times per week	f 1 time per week	a never	e 2-3 times per month	d 1 time per month	g 2 times per week	g 2 times per week	a never	a never	a no	b yes	f every day
1. prenatal only	39	.: No female head of household present					b 1 time per month	d 1-2 times per week	a never	a never	g 1 time per day	h 3-4 times per week	f 1 time per week	f 1 time per week	a never	a never	a never	d 1 time per month	d 1 time per month	a never	a never	d 1 time per month	a never	j 1 time per day	a never	a never	a never	e 2-3 times per month	h 3-4 times per week	g 2 times per week	e 2-3 times per month	g 2 times per week	f 1 time per week	f 1 time per week	a never	h 3-4 times per week	a never	e 2-3 times per month	a never	f 1 time per week	f 1 time per week	a never	a never	a no	b yes	a never
3. prenatal and postnatal	33	1: White	1: White	4.63	7: Post graduate	37.59	c 2-3 times per month	c 2-3 times per month	d 1-2 times per week	c 2-3 times per month	d 1-2 times per week	a never	e 2-3 times per month	a never	f 1 time per week	a never	a never	g 2 times per week	e 2-3 times per month	a never	e 2-3 times per month	e 2-3 times per month	e 2-3 times per month		a never	a never	a never	a never	e 2-3 times per month	a never	a never	a never	a never	d 1 time per month	a never	g 2 times per week	a never	f 1 time per week	a never	a never	d 1 time per month	a never	a never	a no	b yes	e 4-6 days per week
3. prenatal and postnatal	31	1: White	1: White	2.75	.N: No answer	30.23	b 1 time per month	d 1-2 times per week	a never	a never	g 1 time per day	a never	h 3-4 times per week	e 2-3 times per month	g 2 times per week	e 2-3 times per month	e 2-3 times per month	e 2-3 times per month	a never	a never	a never	d 1 time per month	a never	a never	a never	a never	a never	a never	a never	a never	a never	a never	a never	a never	a never	a never	a never	a never	a never	e 2-3 times per month	a never	a never	e 2-3 times per month	b yes	b yes	c 1-3 days per month		b medium	e almost always or always
3. prenatal and postnatal	27	1: White	1: White	2.86	6: College graduate	20.77	g 1 time per day	b 1 time per month	a never	a never	d 1-2 times per week	a never	f 1 time per week	e 2-3 times per month	g 2 times per week	e 2-3 times per month	h 3-4 times per week	h 3-4 times per week	g 2 times per week	a never	e 2-3 times per month	f 1 time per week	a never	a never	a never	e 2-3 times per month	a never	a never	e 2-3 times per month	a never	d 1 time per month	a never	a never	d 1 time per month	a never	f 1 time per week	a never	a never	a never	a never	e 2-3 times per month	a never	d 1 time per month	a no	b yes	a never		a small	e almost always or always
1. prenatal only	27	1: White	1: White	3.38	6: College graduate	22.47	d 1-2 times per week	c 2-3 times per month	c 2-3 times per month	a never	a never	e 2-3 times per month	g 2 times per week	d 1 time per month	g 2 times per week	a never	a never	f 1 time per week	a never	f 1 time per week	g 2 times per week	a never	a never	f 1 time per week	e 2-3 times per month	a never	a never	a never	f 1 time per week	e 2-3 times per month	a never	e 2-3 times per month	e 2-3 times per month	f 1 time per week	d 1 time per month	g 2 times per week	a never	e 2-3 times per month	a never	d 1 time per month	a never		e 2-3 times per month	a no	b yes	e 4-6 days per week		b medium	e almost always or always
3. prenatal and postnatal	21	1: White	1: White	1.56	5: 1-3 years college	34.97	a never	d 1-2 times per week	c 2-3 times per month	a never	f 5-6 times per week	a never	e 2-3 times per month	a never	g 2 times per week	a never	a never	e 2-3 times per month	a never	d 1 time per month	e 2-3 times per month	a never	a never	a never	a never	a never	e 2-3 times per month	e 2-3 times per month	g 2 times per week	e 2-3 times per month	d 1 time per month	a never	a never	a never	e 2-3 times per month	h 3-4 times per week	a never	e 2-3 times per month	a never	e 2-3 times per month	d 1 time per month	a never	d 1 time per month	a no	b yes	f every day		b medium	b about 1/4 of the time
3. prenatal and postnatal	25	1: White	1: White	1.19	5: 1-3 years college	21.61	d 1-2 times per week	g 1 time per day	d 1-2 times per week	a never	e 3-4 times per week	a never	f 1 time per week	a never	a never	a never	d 1 time per month	e 2-3 times per month	a never	a never	g 2 times per week	a never	a never	d 1 time per month	d 1 time per month	a never	a never	a never	e 2-3 times per month	f 1 time per week	d 1 time per month	e 2-3 times per month	e 2-3 times per month	e 2-3 times per month	d 1 time per month	g 2 times per week	a never	e 2-3 times per month	a never	d 1 time per month	a never	d 1 time per month	a never	a no	b yes	f every day	b medium
3. prenatal and postnatal	21	1: White	1: White	3.05	4: High school graduate	23.91	e 3-4 times per week	a never	a never	a never	c 2-3 times per month	a never	h 3-4 times per week	a never	a never	a never	f 1 time per week	e 2-3 times per month	a never	f 1 time per week	a never	a never	a never	a never	a never	a never	a never	a never	d 1 time per month	e 2-3 times per month	d 1 time per month	f 1 time per week	f 1 time per week	d 1 time per month	a never	h 3-4 times per week	a never	a never	a never	a never	a never	f 1 time per week	e 2-3 times per month	a no	b yes	f every day	b medium	a small	e almost always or always
1. prenatal only	25	1: White	1: White	0.81	.Q: Add'l demo survey not returned	31.47	h 2-3 times per day	e 3-4 times per week	c 2-3 times per month	a never	c 2-3 times per month	a never	e 2-3 times per month	a never	a never	a never	a never	a never	a never	a never	a never	a never	a never	a never	a never	a never	a never	e 2-3 times per month	d 1 time per month	a never	e 2-3 times per month	e 2-3 times per month	a never	a never	a never	e 2-3 times per month	a never	d 1 time per month	a never	a never	e 2-3 times per month	a never	a never	a no	b yes	f every day
1. prenatal only	25	1: White	1: White	1.2	3: 1-3 years high school	25.8	b 1 time per month	a never	c 2-3 times per month	a never	f 5-6 times per week	a never	a never	a never	d 1 time per month	a never	a never	a never	a never	a never	a never	a never	a never	a never	a never	a never	a never	a never	d 1 time per month	d 1 time per month	a never	a never	a never	a never	a never	a never	d 1 time per month	a never	a never		d 1 time per month	a never	a never	a no	a no
1. prenatal only	33	1: White	1: White	3.38	6: College graduate	19.75	a never	a never	i 4-5 times per day	a never	a never	d 1 time per month	i 5-6 times per week	a never	f 1 time per week	e 2-3 times per month	e 2-3 times per month	g 2 times per week	a never	e 2-3 times per month	j 1 time per day	a never	a never	h 3-4 times per week	a never	e 2-3 times per month	a never	e 2-3 times per month	e 2-3 times per month	h 3-4 times per week	e 2-3 times per month	a never	a never	a never	a never	e 2-3 times per month	a never	a never	a never	a never	d 1 time per month	a never	a never	a no	b yes	f every day
1. prenatal only	32	1: White	1: White	2.33	6: College graduate	36.77	e 3-4 times per week	b 1 time per month	a never	a never	f 5-6 times per week	a never	f 1 time per week	a never	h 3-4 times per week	g 2 times per week	a never	g 2 times per week	a never	a never	e 2-3 times per month	a never	a never	a never	a never	f 1 time per week	e 2-3 times per month	f 1 time per week	g 2 times per week	a never	a never	a never	a never	e 2-3 times per month	a never	e 2-3 times per month	e 2-3 times per month	e 2-3 times per month	a never	g 2 times per week	f 1 time per week	a never	a never	a no	b yes	d 1-3 days per week
1. prenatal only	35	.: No female head of household present					e 3-4 times per week	d 1-2 times per week	e 3-4 times per week	a never	g 1 time per day	a never	d 1 time per month	a never	i 5-6 times per week	a never	g 2 times per week	d 1 time per month	d 1 time per month	d 1 time per month	j 1 time per day	a never	a never	j 1 time per day	d 1 time per month	a never	a never	a never	g 2 times per week	f 1 time per week	a never	a never		e 2-3 times per month	a never	d 1 time per month	a never	a never	a never	e 2-3 times per month	a never	a never	a never	a no	b yes	f every day
3. prenatal and postnatal	24	1: White	1: White	1.01	5: 1-3 years college	27.46	d 1-2 times per week	d 1-2 times per week	c 2-3 times per month	a never	b 1 time per month	f 1 time per week	h 3-4 times per week	e 2-3 times per month	g 2 times per week	f 1 time per week	g 2 times per week	d 1 time per month	a never	a never	e 2-3 times per month	d 1 time per month	d 1 time per month	f 1 time per week	a never	e 2-3 times per month	a never	d 1 time per month	d 1 time per month	f 1 time per week	d 1 time per month	d 1 time per month	d 1 time per month	d 1 time per month	a never	d 1 time per month	a never	d 1 time per month	a never	a never	e 2-3 times per month	a never	a never	a no	b yes	f every day
1. prenatal only	39	3: Asian/Pacific Islander	4: Asian/Pacific Islander	2.75	5: 1-3 years college	23.44	a never	e 3-4 times per week	c 2-3 times per month	a never	h 2-3 times per day	a never	e 2-3 times per month	a never	i 5-6 times per week	a never	g 2 times per week	h 3-4 times per week	i 5-6 times per week	h 3-4 times per week	i 5-6 times per week	a never	a never	i 5-6 times per week	h 3-4 times per week	a never	h 3-4 times per week	h 3-4 times per week	e 2-3 times per month	f 1 time per week	j 1 time per day	e 2-3 times per month	d 1 time per month	f 1 time per week	d 1 time per month	f 1 time per week	a never	f 1 time per week	a never	a never	a never	a never	a never	a no	b yes	f every day
1. prenatal only	23	4: Other	3: Hispanic	1.19	4: High school graduate	22.05	c 2-3 times per month	h 2-3 times per day	a never	a never	a never	a never	d 1 time per month	a never	a never	a never	e 2-3 times per month	f 1 time per week	a never	a never	d 1 time per month	e 2-3 times per month	a never	a never	a never	e 2-3 times per month	e 2-3 times per month	d 1 time per month	d 1 time per month	d 1 time per month	d 1 time per month	a never	a never	e 2-3 times per month	a never	f 1 time per week	a never	d 1 time per month	a never	a never	a never	a never	a never	a no	b yes	f every day
3. prenatal and postnatal	23	1: White	1: White	2.41	5: 1-3 years college	19.97	g 1 time per day	d 1-2 times per week	c 2-3 times per month	a never	b 1 time per month	d 1 time per month	j 1 time per day	d 1 time per month	g 2 times per week	e 2-3 times per month	a never	e 2-3 times per month	a never	d 1 time per month	e 2-3 times per month	f 1 time per week	a never	a never	a never	e 2-3 times per month	a never	a never	a never	f 1 time per week	a never	a never	a never	a never	a never	g 2 times per week	a never	a never	a never	a never	d 1 time per month	a never	d 1 time per month	a no	b yes	f every day		a small	a almost never or never
1. prenatal only	24	1: White	1: White	2.75	5: 1-3 years college	25.32	d 1-2 times per week	a never	a never	a never	d 1-2 times per week	a never	d 1 time per month	a never	e 2-3 times per month	a never	e 2-3 times per month	e 2-3 times per month	a never	a never	i 5-6 times per week	e 2-3 times per month	a never	a never	a never	a never	a never	a never	e 2-3 times per month	a never	a never	a never	a never	a never	a never	a never	a never	d 1 time per month	a never	d 1 time per month	d 1 time per month	a never	a never		a no
3. prenatal and postnatal	30	1: White	1: White	1.56	6: College graduate	22.5	d 1-2 times per week	d 1-2 times per week	a never	a never	c 2-3 times per month	d 1 time per month	e 2-3 times per month	a never	d 1 time per month	d 1 time per month	e 2-3 times per month	d 1 time per month	e 2-3 times per month	d 1 time per month	a never	a never	a never	a never	a never	f 1 time per week	a never	g 2 times per week	d 1 time per month	h 3-4 times per week	a never	a never	d 1 time per month	e 2-3 times per month	a never	g 2 times per week	d 1 time per month	d 1 time per month	a never	e 2-3 times per month	e 2-3 times per month	a never	a never	a no	b yes	f every day
3. prenatal and postnatal	27	1: White	1: White	1.69	5: 1-3 years college	23.69	a never	a never	a never	e 3-4 times per week	g 1 time per day	a never	g 2 times per week	a never	g 2 times per week	h 3-4 times per week	f 1 time per week	h 3-4 times per week	a never	e 2-3 times per month	i 5-6 times per week	a never	d 1 time per month	h 3-4 times per week	a never	g 2 times per week	e 2-3 times per month	a never	f 1 time per week	a never	a never	d 1 time per month	d 1 time per month	d 1 time per month	a never	g 2 times per week	a never	f 1 time per week	a never	d 1 time per month	a never	a never	a never	a no	b yes	f every day
3. prenatal and postnatal	35	1: White	1: White	2.17	6: College graduate	29.23	c 2-3 times per month	a never	f 5-6 times per week	a never	e 3-4 times per week	a never	e 2-3 times per month	d 1 time per month	e 2-3 times per month	a never	a never	e 2-3 times per month	a never	e 2-3 times per month	e 2-3 times per month	a never	a never	a never	a never	a never	a never	e 2-3 times per month	g 2 times per week	d 1 time per month	f 1 time per week	d 1 time per month	a never	a never	a never	a never	a never	a never	a never	e 2-3 times per month	a never	a never	d 1 time per month	a no	b yes	f every day		b medium	e almost always or always
1. prenatal only	39	4: Other	5: Other	1.31	7: Post graduate	19.49	b 1 time per month	c 2-3 times per month	g 1 time per day	a never	c 2-3 times per month	a never	e 2-3 times per month	a never	e 2-3 times per month	a never	a never	f 1 time per week	f 1 time per week	e 2-3 times per month	e 2-3 times per month	e 2-3 times per month	a never	a never	a never	a never	a never	a never	a never	a never	a never	d 1 time per month	a never	a never	a never	e 2-3 times per month	a never	a never	a never	a never	a never	a never	a never	a no	b yes	c 1-3 days per month
1. prenatal only	26	.: No female head of household present					d 1-2 times per week	f 5-6 times per week	f 5-6 times per week	a never	c 2-3 times per month	a never	e 2-3 times per month	a never	h 3-4 times per week	a never	g 2 times per week	g 2 times per week	a never	a never	g 2 times per week	a never	a never	a never	e 2-3 times per month	d 1 time per month	a never	a never	e 2-3 times per month	a never	e 2-3 times per month	a never	d 1 time per month	e 2-3 times per month	d 1 time per month	e 2-3 times per month	a never	d 1 time per month	a never	d 1 time per month	d 1 time per month	a never	a never	a no	b yes	f every day
1. prenatal only	33	1: White	1: White	17.12	.Q: Add'l demo survey not returned	17.36	a never	a never	a never	a never	a never	a never	a never	a never	a never	a never	a never	a never	a never	a never	a never	a never	a never	a never	a never	a never	a never	a never	a never	a never	a never	a never	a never	a never	a never	a never	a never	a never	a never	a never	a never	a never	a never	a no	b yes	f every day
3. prenatal and postnatal	24	1: White	1: White	2.13	6: College graduate	18.25	d 1-2 times per week	c 2-3 times per month	c 2-3 times per month	a never	c 2-3 times per month	g 2 times per week	f 1 time per week	e 2-3 times per month	g 2 times per week	h 3-4 times per week	g 2 times per week	a never	a never	a never	e 2-3 times per month	a never	a never	a never	a never	d 1 time per month	d 1 time per month	a never	e 2-3 times per month	f 1 time per week	f 1 time per week	a never	a never	a never	a never	e 2-3 times per month	a never	a never	a never	d 1 time per month	a never	a never	a never	a no	b yes	f every day
1. prenatal only	30	1: White	1: White	1.32	4: High school graduate	35.67	h 2-3 times per day	c 2-3 times per month	a never	a never	g 1 time per day	d 1 time per month	a never	a never	e 2-3 times per month	a never	e 2-3 times per month	e 2-3 times per month	a never	f 1 time per week	d 1 time per month	a never	a never	a never	a never	a never	e 2-3 times per month	a never	e 2-3 times per month	e 2-3 times per month	a never	d 1 time per month	d 1 time per month	d 1 time per month	a never	e 2-3 times per month	a never	a never	a never	d 1 time per month	e 2-3 times per month	d 1 time per month	d 1 time per month	a no	b yes	e 4-6 days per week	b medium	b medium	a almost never or never
3. prenatal and postnatal	36	1: White	1: White	3.38	7: Post graduate	23.81	g 1 time per day	e 3-4 times per week	e 3-4 times per week	a never	c 2-3 times per month	a never	f 1 time per week	a never	e 2-3 times per month	a never	e 2-3 times per month	f 1 time per week	e 2-3 times per month	e 2-3 times per month	g 2 times per week	a never	a never	f 1 time per week	a never	d 1 time per month	d 1 time per month	d 1 time per month	d 1 time per month	d 1 time per month	e 2-3 times per month	a never	a never	a never	a never	d 1 time per month	a never	d 1 time per month	a never	d 1 time per month	a never	d 1 time per month	a never	a no	b yes	f every day	b medium
3. prenatal and postnatal	30	1: White	1: White	1.88	6: College graduate	22.47	g 1 time per day	e 3-4 times per week	c 2-3 times per month	f 5-6 times per week	e 3-4 times per week	e 2-3 times per month	e 2-3 times per month	e 2-3 times per month	h 3-4 times per week	e 2-3 times per month	g 2 times per week	h 3-4 times per week	e 2-3 times per month	d 1 time per month	f 1 time per week	a never	a never	i 5-6 times per week	d 1 time per month	a never	a never	e 2-3 times per month	e 2-3 times per month	f 1 time per week	f 1 time per week	a never	e 2-3 times per month	e 2-3 times per month	a never	f 1 time per week	a never	d 1 time per month	a never	d 1 time per month	a never	a never	a never	a no	b yes	f every day
1. prenatal only	24	1: White	1: White	1.17	3: 1-3 years high school	41.66	c 2-3 times per month	c 2-3 times per month	d 1-2 times per week	a never	h 2-3 times per day	e 2-3 times per month	d 1 time per month	a never	e 2-3 times per month	a never	a never	d 1 time per month	a never	d 1 time per month	e 2-3 times per month	a never	a never	d 1 time per month	d 1 time per month	e 2-3 times per month	e 2-3 times per month	a never	e 2-3 times per month	d 1 time per month	e 2-3 times per month	e 2-3 times per month	a never	e 2-3 times per month	a never	e 2-3 times per month	d 1 time per month	e 2-3 times per month	a never	d 1 time per month	e 2-3 times per month	a never	d 1 time per month	a no	b yes	f every day		a small	c about 1/2 of the time
3. prenatal and postnatal	29	1: White	1: White	2.13	5: 1-3 years college	27.46	e 3-4 times per week	f 5-6 times per week	c 2-3 times per month	a never	e 3-4 times per week	a never	h 3-4 times per week	a never	h 3-4 times per week	a never	a never	e 2-3 times per month	a never	a never	e 2-3 times per month	e 2-3 times per month	a never	a never	a never	a never	a never	a never	e 2-3 times per month	e 2-3 times per month	e 2-3 times per month	a never	a never	a never	a never	h 3-4 times per week	a never	a never	a never	e 2-3 times per month	a never	a never	a never	a no	b yes	f every day
1. prenatal only	37	.: No female head of household present					f 5-6 times per week	f 5-6 times per week	a never	a never	d 1-2 times per week	a never	j 1 time per day	g 2 times per week	j 1 time per day	h 3-4 times per week	j 1 time per day	j 1 time per day	g 2 times per week	h 3-4 times per week	h 3-4 times per week	i 5-6 times per week	i 5-6 times per week	g 2 times per week	a never	e 2-3 times per month	h 3-4 times per week	a never	e 2-3 times per month	d 1 time per month	a never	d 1 time per month	a never	a never	a never	e 2-3 times per month	a never	a never	a never	a never	d 1 time per month	a never	d 1 time per month	a no	a no	a never		b medium	e almost always or always
3. prenatal and postnatal	25	1: White	1: White	2.86	5: 1-3 years college	34.22	f 5-6 times per week	d 1-2 times per week	e 3-4 times per week	a never	g 1 time per day	a never	e 2-3 times per month	a never	e 2-3 times per month	a never	a never	e 2-3 times per month	a never	e 2-3 times per month	a never	a never	a never	a never	d 1 time per month	g 2 times per week	f 1 time per week	e 2-3 times per month	d 1 time per month	a never	d 1 time per month	a never	a never	a never	a never	a never	a never	a never	a never	d 1 time per month	d 1 time per month	a never	a never	a no	b yes	f every day
3. prenatal and postnatal	30	1: White	3: Hispanic	4.01	6: College graduate	21.63	g 1 time per day	a never	a never	a never	e 3-4 times per week	a never	a never	a never	i 5-6 times per week	g 2 times per week	a never	g 2 times per week	g 2 times per week	h 3-4 times per week	f 1 time per week	a never	a never	a never	e 2-3 times per month	h 3-4 times per week	e 2-3 times per month	e 2-3 times per month	d 1 time per month	d 1 time per month	e 2-3 times per month	a never	a never	f 1 time per week	d 1 time per month	e 2-3 times per month	a never	a never	a never	a never	e 2-3 times per month	a never	a never	a no	b yes	f every day
1. prenatal only	26	1: White	1: White	4.33	6: College graduate	24.53	d 1-2 times per week	f 5-6 times per week	a never	a never	c 2-3 times per month	a never	f 1 time per week	a never	e 2-3 times per month	e 2-3 times per month	a never	h 3-4 times per week	a never	e 2-3 times per month	h 3-4 times per week	e 2-3 times per month	a never	a never	a never	h 3-4 times per week	h 3-4 times per week	a never	g 2 times per week	f 1 time per week	a never	a never	a never	a never	a never	g 2 times per week	a never	d 1 time per month	a never	a never	f 1 time per week	d 1 time per month	a never	a no	b yes	f every day	b medium
3. prenatal and postnatal	39	1: White	1: White	2.38	6: College graduate	22.31	e 3-4 times per week	a never	g 1 time per day	a never	a never	e 2-3 times per month	g 2 times per week	e 2-3 times per month	e 2-3 times per month	a never	a never	a never	a never	e 2-3 times per month	g 2 times per week	a never	f 1 time per week	a never	e 2-3 times per month	f 1 time per week	a never	a never	f 1 time per week	f 1 time per week	a never	d 1 time per month	a never	d 1 time per month	a never	e 2-3 times per month	a never	d 1 time per month	a never	a never	a never	a never	e 2-3 times per month	a no	b yes	f every day		b medium	e almost always or always
3. prenatal and postnatal	27	1: White	1: White	2.38	6: College graduate	32.34	b 1 time per month	c 2-3 times per month	b 1 time per month	g 1 time per day		a never	d 1 time per month	a never	k 2 or more times per day	a never	a never	d 1 time per month	a never	a never	k 2 or more times per day	a never	a never	j 1 time per day	a never	e 2-3 times per month	a never	a never	e 2-3 times per month	e 2-3 times per month	a never	d 1 time per month	d 1 time per month	d 1 time per month	a never	j 1 time per day	a never	d 1 time per month	a never	d 1 time per month	e 2-3 times per month	a never	a never	a no	b yes	f every day
1. prenatal only	36	1: White	1: White	4.63	5: 1-3 years college	23.18	c 2-3 times per month	c 2-3 times per month	d 1-2 times per week	a never	f 5-6 times per week	a never	e 2-3 times per month	d 1 time per month	i 5-6 times per week	a never	h 3-4 times per week	h 3-4 times per week	h 3-4 times per week	a never	g 2 times per week	a never	a never	a never	e 2-3 times per month	e 2-3 times per month	e 2-3 times per month	e 2-3 times per month	h 3-4 times per week	e 2-3 times per month	h 3-4 times per week	a never	d 1 time per month	e 2-3 times per month	a never	g 2 times per week	a never	a never	a never	a never	g 2 times per week	a never	a never	a no	b yes	e 4-6 days per week
3. prenatal and postnatal	24	1: White	1: White	2.41	6: College graduate	24.96	c 2-3 times per month	d 1-2 times per week	c 2-3 times per month	a never	c 2-3 times per month	e 2-3 times per month	i 5-6 times per week	a never	e 2-3 times per month	a never	a never	e 2-3 times per month	e 2-3 times per month	e 2-3 times per month	e 2-3 times per month	a never	a never	a never	a never	f 1 time per week	d 1 time per month	a never	e 2-3 times per month	d 1 time per month	e 2-3 times per month	a never	a never	d 1 time per month	a never	e 2-3 times per month	a never	d 1 time per month	a never	e 2-3 times per month	a never	a never	a never	a no	b yes	f every day
3. prenatal and postnatal	28	1: White	1: White	2.13	6: College graduate	21.97	c 2-3 times per month	b 1 time per month	c 2-3 times per month	a never	b 1 time per month	a never	g 2 times per week	e 2-3 times per month	g 2 times per week	a never	h 3-4 times per week	g 2 times per week	e 2-3 times per month	h 3-4 times per week	g 2 times per week	e 2-3 times per month	a never	h 3-4 times per week	a never	g 2 times per week	f 1 time per week	a never	e 2-3 times per month	f 1 time per week	d 1 time per month	d 1 time per month	d 1 time per month	a never	g 2 times per week	f 1 time per week	a never	f 1 time per week	a never	e 2-3 times per month	e 2-3 times per month	a never	f 1 time per week	a no	b yes	f every day		b medium	e almost always or always
3. prenatal and postnatal	23	1: White	1: White	1.44	4: High school graduate	21.73	b 1 time per month	g 1 time per day	b 1 time per month	a never	f 5-6 times per week	f 1 time per week	a never	a never	a never	a never	a never	d 1 time per month	a never	d 1 time per month	a never	a never	a never	a never	a never	a never	a never	a never	d 1 time per month	e 2-3 times per month	e 2-3 times per month	d 1 time per month	a never	a never	d 1 time per month	e 2-3 times per month	a never	d 1 time per month	a never	d 1 time per month	d 1 time per month	a never	a never	a no	b yes	f every day
1. prenatal only	28	1: White	1: White	2.41	6: College graduate	24.37	c 2-3 times per month	g 1 time per day	b 1 time per month	a never	a never	d 1 time per month	a never	a never	i 5-6 times per week	a never	h 3-4 times per week	e 2-3 times per month	d 1 time per month	e 2-3 times per month	e 2-3 times per month	a never	a never	f 1 time per week	a never	a never	a never	a never	h 3-4 times per week	g 2 times per week	g 2 times per week	d 1 time per month	a never	a never	a never	f 1 time per week	a never	e 2-3 times per month	a never	d 1 time per month	d 1 time per month	a never	d 1 time per month	a no	b yes	a never		b medium	a almost never or never
3. prenatal and postnatal	27	1: White	1: White	1.88	6: College graduate	22.53	c 2-3 times per month	d 1-2 times per week	b 1 time per month	a never	c 2-3 times per month	g 2 times per week	g 2 times per week	e 2-3 times per month	e 2-3 times per month	g 2 times per week	e 2-3 times per month	d 1 time per month	d 1 time per month	d 1 time per month	f 1 time per week	e 2-3 times per month	e 2-3 times per month	a never	d 1 time per month	h 3-4 times per week	a never	d 1 time per month	e 2-3 times per month	g 2 times per week	e 2-3 times per month	e 2-3 times per month	a never	d 1 time per month	a never	g 2 times per week	e 2-3 times per month	a never	a never	e 2-3 times per month	d 1 time per month	d 1 time per month	d 1 time per month	a no	b yes	e 4-6 days per week	b medium	b medium	e almost always or always
3. prenatal and postnatal	28	4: Other	3: Hispanic	5.63	6: College graduate	29.85	a never	a never	c 2-3 times per month	f 5-6 times per week	g 1 time per day	e 2-3 times per month	e 2-3 times per month	a never	e 2-3 times per month	a never	a never	a never	e 2-3 times per month	e 2-3 times per month	d 1 time per month	a never	a never	e 2-3 times per month	a never	a never	a never	a never	g 2 times per week	f 1 time per week	a never	d 1 time per month	a never	a never	a never	f 1 time per week	a never	a never	a never	e 2-3 times per month	a never	a never	a never	a no	b yes	f every day
3. prenatal and postnatal	30	1: White	1: White	6.88	6: College graduate	25.51	c 2-3 times per month	c 2-3 times per month	d 1-2 times per week	a never	b 1 time per month	a never	e 2-3 times per month	a never	e 2-3 times per month	a never	f 1 time per week	e 2-3 times per month	a never	d 1 time per month	e 2-3 times per month	a never	a never	a never	d 1 time per month	e 2-3 times per month	d 1 time per month	a never	e 2-3 times per month	d 1 time per month	d 1 time per month	a never	a never	d 1 time per month	a never	d 1 time per month	a never	d 1 time per month	a never	e 2-3 times per month	d 1 time per month	a never	a never	a no	b yes	f every day
1. prenatal only	33	1: White	1: White	3.38	5: 1-3 years college	22.83	g 1 time per day	c 2-3 times per month	h 2-3 times per day	a never	e 3-4 times per week	a never	e 2-3 times per month	a never	a never	h 3-4 times per week	a never	h 3-4 times per week	a never	g 2 times per week	e 2-3 times per month	a never	a never	a never	a never	f 1 time per week	a never	d 1 time per month	e 2-3 times per month	g 2 times per week	f 1 time per week	a never	a never	e 2-3 times per month	d 1 time per month	f 1 time per week	a never	a never	a never	e 2-3 times per month	e 2-3 times per month	a never	a never	a no	b yes	f every day
3. prenatal and postnatal	29	4: Other	5: Other	2.13	7: Post graduate	30.79	c 2-3 times per month	d 1-2 times per week	a never	a never	d 1-2 times per week	a never	a never	a never	e 2-3 times per month	a never	f 1 time per week	g 2 times per week	a never	e 2-3 times per month	e 2-3 times per month	e 2-3 times per month	a never	a never	d 1 time per month	a never	a never	a never	a never	f 1 time per week	a never	f 1 time per week	a never	a never	a never	e 2-3 times per month	a never	a never	a never	a never	a never	a never	a never	a no	b yes	f every day
3. prenatal and postnatal	33	1: White	1: White	4.01	5: 1-3 years college	22.87	c 2-3 times per month	b 1 time per month	c 2-3 times per month	a never	c 2-3 times per month	e 2-3 times per month	e 2-3 times per month	a never	g 2 times per week	a never	g 2 times per week	e 2-3 times per month	e 2-3 times per month	a never	d 1 time per month	a never	a never	a never	e 2-3 times per month	a never	a never	a never	f 1 time per week	a never	e 2-3 times per month	a never	e 2-3 times per month	e 2-3 times per month	a never	a never	d 1 time per month	d 1 time per month	a never	d 1 time per month	a never	d 1 time per month	d 1 time per month	a no	b yes	f every day	c large	a small	d about 3/4 of the time
1. prenatal only	31	1: White	1: White	7.22	5: 1-3 years college	20.23	c 2-3 times per month	b 1 time per month	h 2-3 times per day	a never	g 1 time per day	g 2 times per week	e 2-3 times per month	a never	h 3-4 times per week	a never	a never	d 1 time per month	d 1 time per month	d 1 time per month	a never	a never	a never	d 1 time per month	a never	f 1 time per week	a never	e 2-3 times per month	g 2 times per week	e 2-3 times per month	e 2-3 times per month	a never		a never		a never	a never	a never	a never	d 1 time per month	e 2-3 times per month	a never	a never	a no	b yes	f every day
3. prenatal and postnatal	24	1: White	1: White	0.37	4: High school graduate	22.67	e 3-4 times per week	d 1-2 times per week	a never	a never	c 2-3 times per month	e 2-3 times per month	j 1 time per day	e 2-3 times per month	j 1 time per day	h 3-4 times per week	g 2 times per week	g 2 times per week	a never	a never	d 1 time per month	f 1 time per week	a never	g 2 times per week	a never	a never	a never	a never	a never	a never	a never	a never	d 1 time per month	a never	a never	a never	a never	a never	a never	a never	a never	a never	a never	b yes	b yes	f every day
3. prenatal and postnatal	31	1: White	1: White	2.53	5: 1-3 years college	25.75	g 1 time per day	d 1-2 times per week	a never	a never	d 1-2 times per week	h 3-4 times per week	a never	d 1 time per month	h 3-4 times per week	a never	h 3-4 times per week	i 5-6 times per week	h 3-4 times per week	h 3-4 times per week	d 1 time per month	a never	a never	a never	a never	a never	d 1 time per month	a never	e 2-3 times per month	f 1 time per week	e 2-3 times per month	a never	a never	d 1 time per month	a never	d 1 time per month	a never	e 2-3 times per month	a never	a never	e 2-3 times per month	a never	a never	a no	b yes	f every day
1. prenatal only	30	1: White	1: White	1.43	5: 1-3 years college	17.17	a never	c 2-3 times per month	c 2-3 times per month	c 2-3 times per month	j 6 or more times per day	a never	e 2-3 times per month	a never	e 2-3 times per month	a never	e 2-3 times per month	g 2 times per week	g 2 times per week	a never	f 1 time per week	a never	a never	a never	e 2-3 times per month	e 2-3 times per month	g 2 times per week	a never	g 2 times per week	f 1 time per week	e 2-3 times per month	a never	e 2-3 times per month	e 2-3 times per month	a never	f 1 time per week	e 2-3 times per month	a never	a never	e 2-3 times per month	a never	a never	a never	a no	b yes	e 4-6 days per week
1. prenatal only	38	1: White	1: White	4.76	7: Post graduate	23.57	d 1-2 times per week	a never	d 1-2 times per week	a never	c 2-3 times per month	a never	f 1 time per week	a never	f 1 time per week	a never	g 2 times per week	f 1 time per week	f 1 time per week	e 2-3 times per month	f 1 time per week	a never	a never	f 1 time per week	a never	e 2-3 times per month	g 2 times per week	a never	e 2-3 times per month	f 1 time per week	d 1 time per month	a never	e 2-3 times per month	e 2-3 times per month	a never	f 1 time per week	a never	a never	a never	e 2-3 times per month	a never	a never	a never	a no	b yes	f every day
1. prenatal only	21	1: White	1: White	4.63	.Q: Add'l demo survey not returned	16.83	f 5-6 times per week	d 1-2 times per week	c 2-3 times per month	a never	e 3-4 times per week	j 1 time per day	e 2-3 times per month	e 2-3 times per month	f 1 time per week	d 1 time per month	e 2-3 times per month	e 2-3 times per month	e 2-3 times per month	e 2-3 times per month	e 2-3 times per month	d 1 time per month	a never	e 2-3 times per month	a never	h 3-4 times per week	h 3-4 times per week	a never	g 2 times per week	g 2 times per week	e 2-3 times per month	a never	d 1 time per month	e 2-3 times per month	e 2-3 times per month	e 2-3 times per month	d 1 time per month	e 2-3 times per month	d 1 time per month	e 2-3 times per month	a never	e 2-3 times per month	d 1 time per month	a no	b yes	f every day	b medium	a small	c about 1/2 of the time
1. prenatal only	29	1: White	1: White	4.01	7: Post graduate	34.22	a never	c 2-3 times per month	a never	a never	a never	a never	a never	a never	g 2 times per week	a never	h 3-4 times per week	d 1 time per month	a never	a never	e 2-3 times per month	a never	a never	e 2-3 times per month	a never	a never	a never	a never	e 2-3 times per month	f 1 time per week	e 2-3 times per month	a never	a never	d 1 time per month	d 1 time per month	g 2 times per week	a never	a never	a never	a never	d 1 time per month	a never	d 1 time per month	a no	b yes	f every day		b medium	e almost always or always
[truncated: 844 more rows]
[truncated: 109 more columns]
